# Supplementary material for: Class I HDAC inhibition reduces DNA damage repair capacity of MYC-amplified medulloblastoma cells
Source: J Neurooncol. 2023 Oct 3;164(3):617–32. doi: 10.1007/s11060-023-04445-w (PMC10589189; doi:10.1007/s11060-023-04445-w)
Supplement: Supplementary file 2 — Supplementary file2 (XLSX 101 KB) [file 11060_2023_4445_MOESM2_ESM.xlsx]

## Sheet: Tabelle1
S1_ GSEA_DEG24h48h_FDRbelow0.25
KEGG						GO						Reactome
Gene Set	Size	Direction	p Value	FDR		Gene Set	Size	Direction	p Value	FDR		Gene Set	Size	Direction	p Value	FDR
Spliceosome	118	Down	3.40004e-06	0.00111181		recycling endosome membrane	67	Up	1.07194e-07	0.000405927		response to metal ions	12	Up	5.14707e-08	8.83753e-05
Mineral absorption	49	Up	2.2857e-05	0.0033444		detoxification of inorganic compound	14	Up	1.12206e-07	0.000405927		metallothioneins bind metals	9	Up	8.75425e-07	0.000728013
HALLMARK_MYC_TARGETS_V1	193	Down	3.70285e-05	0.0033444		detoxification of copper ion	12	Up	1.4049e-07	0.000405927		mrna splicing - major pathway	172	Down	1.27201e-06	0.000728013
Type I diabetes mellitus	39	Up	4.09101e-05	0.0033444		stress response to copper ion	12	Up	1.4049e-07	0.000405927		mrna splicing	180	Down	2.11755e-06	0.000749374
Fc gamma R-mediated phagocytosis	86	Up	5.17018e-05	0.0033813		DNA geometric change	82	Down	1.99527e-07	0.000405927		processing of capped intron-containing pre-mrna	227	Down	2.18222e-06	0.000749374
Aldosterone-regulated sodium reabsorption	37	Up	6.86056e-05	0.00373901		cellular response to cadmium ion	33	Up	2.11455e-07	0.000405927		transport of mature transcript to cytoplasm	72	Down	7.1684e-06	0.00184874
Allograft rejection	33	Up	9.34519e-05	0.00426659		MHC class I protein complex	8	Up	2.38001e-07	0.000405927		unwinding of dna	12	Down	7.53707e-06	0.00184874
Bacterial invasion of epithelial cells	73	Up	0.000105261	0.00426659		MHC protein complex	20	Up	3.00077e-07	0.000447827		golgi associated vesicle biogenesis	54	Up	9.00927e-06	0.00190586
HALLMARK_MYC_TARGETS_V2	56	Down	0.000117429	0.00426659		stress response to metal ion	14	Up	7.36059e-07	0.000976423		transport of mature mrna derived from an intron-containing transcript	64	Down	9.98996e-06	0.00190586
Phosphatidylinositol signaling system	96	Up	0.000157262	0.00514248		DNA duplex unwinding	72	Down	2.68252e-06	0.00314209		antigen activates b cell receptor (bcr) leading to generation of second messengers	31	Up	1.86561e-05	0.00320326
Graft-versus-host disease	35	Up	0.000266398	0.00791928		transport vesicle membrane	186	Up	2.89496e-06	0.00314209		mrna 3'-end processing	49	Down	2.86681e-05	0.00447483
Ras signaling pathway	219	Up	0.000314255	0.00856345		catalytic step 2 spliceosome	96	Down	3.54927e-06	0.00321285		polo-like kinase mediated events	16	Down	3.4529e-05	0.00489061
Cell adhesion molecules (CAMs)	136	Up	0.000341955	0.00860147		mRNA export from nucleus	98	Down	3.97403e-06	0.00321285		HALLMARK_MYC_TARGETS_V1	193	Down	3.70285e-05	0.00489061
Choline metabolism in cancer	96	Up	0.000588715	0.0118515		mRNA-containing ribonucleoprotein complex export from nucleus	98	Down	3.97403e-06	0.00321285		l1cam interactions	112	Up	6.07263e-05	0.00744765
Synaptic vesicle cycle	62	Up	0.000606776	0.0118515		microvillus assembly	16	Up	4.03658e-06	0.00321285		interactions of rev with host cellular proteins	35	Down	7.99574e-05	0.00915246
RNA degradation	76	Down	0.000622306	0.0118515		microvillus organization	24	Up	4.3754e-06	0.00326487		resolution of d-loop structures	32	Down	9.15619e-05	0.00941585
Autophagy - animal	127	Up	0.000627376	0.0118515		DNA-dependent DNA replication	147	Down	5.50538e-06	0.0038664		resolution of d-loop structures through holliday junction intermediates	31	Down	9.48571e-05	0.00941585
Renal cell carcinoma	68	Up	0.000652379	0.0118515		antigen processing and presentation of exogenous peptide antigen via MHC class I, TAP-independent	8	Up	6.04923e-06	0.00387734		trans-golgi network vesicle budding	70	Up	0.000104194	0.00941585
Viral myocarditis	53	Up	0.000853539	0.0146899		spliceosomal complex	177	Down	6.17049e-06	0.00387734		clathrin derived vesicle budding	70	Up	0.000104194	0.00941585
EGFR tyrosine kinase inhibitor resistance	78	Up	0.00118308	0.018769		phagocytic vesicle membrane	69	Up	8.94718e-06	0.00534102		HALLMARK_MYC_TARGETS_V2	56	Down	0.000117429	0.0100813
Central carbon metabolism in cancer	63	Up	0.0012778	0.018769		ribonucleoprotein complex export from nucleus	116	Down	1.12732e-05	0.00599598		cleavage of growing transcript in the termination region	58	Down	0.000152127	0.0118044
Collecting duct acid secretion	27	Up	0.00130938	0.018769		ribonucleoprotein complex localization	117	Down	1.15385e-05	0.00599598		rna polymerase ii transcription termination	58	Down	0.000152127	0.0118044
Ether lipid metabolism	42	Up	0.00132014	0.018769		DNA helicase activity	48	Down	1.19106e-05	0.00599598		deadenylation-dependent mrna decay	55	Down	0.000158125	0.0118044
Cell cycle	122	Down	0.00152641	0.0207974		RNA splicing, via transesterification reactions	308	Down	1.25897e-05	0.00599598		mitotic telophase/cytokinesis	14	Down	0.000215788	0.0150673
Endocrine and other factor-regulated calcium reabsorption	47	Up	0.00190948	0.0246579		RNA export from nucleus	131	Down	1.27417e-05	0.00599598		endosomal/vacuolar pathway	11	Up	0.000231966	0.0150673
Lysine degradation	58	Down	0.00196057	0.0246579		RNA splicing, via transesterification reactions with bulged adenosine as nucleophile	305	Down	1.35599e-05	0.00599598		nef mediated downregulation of mhc class i complex cell surface expression	9	Up	0.000232012	0.0150673
Endometrial cancer	58	Up	0.0020735	0.0247864		mRNA splicing, via spliceosome	305	Down	1.35599e-05	0.00599598		rev-mediated nuclear export of hiv rna	33	Down	0.000243822	0.0150673
Regulation of actin cytoskeleton	209	Up	0.00212239	0.0247864		mRNA transport	132	Down	1.68803e-05	0.00719764		resolution of d-loop structures through synthesis-dependent strand annealing (sdsa)	26	Down	0.000245711	0.0150673
Endocytosis	232	Up	0.00239151	0.0269663		helicase activity	146	Down	1.77237e-05	0.00729666		recycling pathway of l1	41	Up	0.000344058	0.0193904
Sphingolipid signaling pathway	114	Up	0.00262586	0.028398		phagocytic vesicle	119	Up	1.96521e-05	0.00782088		nuclear import of rev protein	32	Down	0.000352043	0.0193904
Parathyroid hormone synthesis, secretion and action	104	Up	0.00274058	0.028398		termination of RNA polymerase II transcription	61	Down	2.52949e-05	0.0097418		rab geranylgeranylation	59	Up	0.000366419	0.0193904
Rap1 signaling pathway	199	Up	0.00277901	0.028398		neurofibrillary tangle	5	Up	2.64916e-05	0.00982912		activation of e2f1 target genes at g1/s	28	Down	0.000372675	0.0193904
Phospholipase D signaling pathway	142	Up	0.00340442	0.0337347		transport vesicle	358	Up	2.71682e-05	0.00982912		g1/s-specific transcription	28	Down	0.000372675	0.0193904
Phagosome	138	Up	0.00455711	0.0426972		sister chromatid cohesion	131	Down	3.00253e-05	0.0105433		mitotic prometaphase	189	Down	0.000475909	0.0240334
Leukocyte transendothelial migration	106	Up	0.00476135	0.0426972		peptide antigen binding	20	Up	3.34665e-05	0.0107825		sumoylation of dna replication proteins	43	Down	0.000537645	0.0263753
Melanoma	72	Up	0.00483898	0.0426972		chromosome, centromeric region	189	Down	3.42325e-05	0.0107825		vpr-mediated nuclear import of pics	32	Down	0.000624558	0.029788
Base excision repair	32	Down	0.00492451	0.0426972		mRNA 3'-end processing	80	Down	3.46193e-05	0.0107825		transport of mature mrna derived from an intronless transcript	39	Down	0.000701762	0.0325655
Mitophagy - animal	61	Up	0.00501483	0.0426972		carnitine O-acyltransferase activity	5	Up	3.52727e-05	0.0107825		interleukin-6 signaling	11	Up	0.000733193	0.0331288
Non-small cell lung cancer	66	Up	0.00509233	0.0426972		response to cadmium ion	59	Up	3.63072e-05	0.0107825		reelin signalling pathway	5	Up	0.000786293	0.0346171
Glycosphingolipid biosynthesis - ganglio series	14	Up	0.00549385	0.044709		RNA 3'-end processing	112	Down	3.69679e-05	0.0107825		gab1 signalosome	11	Up	0.000822721	0.0353153
Insulin resistance	106	Up	0.00567267	0.044709		HALLMARK_MYC_TARGETS_V1	193	Down	3.70285e-05	0.0107825		metabolism of rna	616	Down	0.000854379	0.0357797
Focal adhesion	194	Up	0.00574244	0.044709		regulation of microvillus organization	13	Up	4.08323e-05	0.0115054		transport of mature mrnas derived from intronless transcripts	40	Down	0.000929309	0.0366678
VEGF signaling pathway	56	Up	0.00591411	0.0449001		peptidyl-lysine dimethylation	15	Down	4.14382e-05	0.0115054		met activates pi3k/akt signaling	6	Up	0.000933959	0.0366678
Steroid biosynthesis	18	Up	0.00616989	0.0449001		MCM complex	10	Down	4.68272e-05	0.0120923		cohesin loading onto chromatin	10	Down	0.000939653	0.0366678
Proteoglycans in cancer	193	Up	0.00627223	0.0449001		ISG15-protein conjugation	5	Up	4.69574e-05	0.0120923		regulation of signaling by cbl	22	Up	0.00097283	0.0371189
Glioma	70	Up	0.00631622	0.0449001		DNA replication	287	Down	4.70328e-05	0.0120923		glycerophospholipid catabolism	7	Up	0.00105674	0.0394439
Lysosome	118	Up	0.00728101	0.0506573		pyrimidine nucleotide biosynthetic process	29	Down	4.80991e-05	0.0120923		export of viral ribonucleoproteins from nucleus	30	Down	0.00111455	0.0398684
Thyroid hormone signaling pathway	115	Up	0.00829328	0.0560842		catalytic activity, acting on DNA	182	Down	4.86165e-05	0.0120923		nep/ns2 interacts with the cellular export machinery	30	Down	0.00111455	0.0398684
Inositol phosphate metabolism	72	Up	0.00840406	0.0560842		phagosome maturation	40	Up	5.20413e-05	0.01268		transport of ribonucleoproteins into the host nucleus	30	Down	0.00113945	0.0399273
RNA transport	144	Down	0.00890036	0.0571453		regulation of microvillus assembly	6	Up	6.02186e-05	0.0142228		resolution of sister chromatid cohesion	118	Down	0.00118478	0.0406853
Sphingolipid metabolism	41	Up	0.00891257	0.0571453		ATP-dependent helicase activity	93	Down	6.24041e-05	0.0142228		neurotoxicity of clostridium toxins	10	Up	0.00122321	0.0411813
Fanconi anemia pathway	48	Down	0.00948254	0.0596306		purine NTP-dependent helicase activity	93	Down	6.24041e-05	0.0142228		signaling by ntrks	97	Up	0.00134955	0.0433864
DNA replication	36	Down	0.0100337	0.0606669		synaptic vesicle transport	112	Up	6.6187e-05	0.0142228		amplification of signal from the kinetochores	92	Down	0.00138182	0.0433864
Long-term potentiation	66	Up	0.0102242	0.0606669		establishment of synaptic vesicle localization	112	Up	6.6187e-05	0.0142228		amplification of signal from unattached kinetochores via a mad2 inhibitory signal	92	Down	0.00138182	0.0433864
Pancreatic cancer	75	Up	0.0102265	0.0606669		nucleosome disassembly	19	Down	6.61913e-05	0.0142228		nuclear pore complex (npc) disassembly	34	Down	0.00138978	0.0433864
Autophagy - other	31	Up	0.0103894	0.0606669		synaptic vesicle localization	119	Up	6.67122e-05	0.0142228		activated ntrk2 signals through pi3k	6	Up	0.00160857	0.0490533
Peroxisome	81	Up	0.0110709	0.0627332		kinetochore	130	Down	7.55067e-05	0.0158153		pi metabolism	80	Up	0.00162844	0.0490533
Colorectal cancer	85	Up	0.011127	0.0627332		histone acetyltransferase complex	78	Down	7.74466e-05	0.015942		homologous dna pairing and strand exchange	41	Down	0.00174855	0.0510748
Vibrio cholerae infection	49	Up	0.0115994	0.0642884		glomerular basement membrane development	10	Up	7.91898e-05	0.0160245		interleukin-27 signaling	11	Up	0.00175505	0.0510748
Type II diabetes mellitus	45	Up	0.0123582	0.0673519		sister chromatid segregation	233	Down	8.06768e-05	0.0160533		fcgamma receptor (fcgr) dependent phagocytosis	84	Up	0.00192404	0.0547992
Platelet activation	118	Up	0.0125969	0.0675278		peptidyl-lysine monomethylation	9	Down	8.43455e-05	0.0165082		signal transduction by l1	21	Up	0.00194685	0.0547992
PPAR signaling pathway	71	Up	0.0133452	0.070385		Rab protein signal transduction	64	Up	8.61452e-05	0.0165885		activation of the pre-replicative complex	33	Down	0.00201174	0.0557123
Carbohydrate digestion and absorption	38	Up	0.0136596	0.0709		coated vesicle membrane	160	Up	9.18196e-05	0.0173611		lysosome vesicle biogenesis	33	Up	0.00209736	0.0559918
Prolactin signaling pathway	69	Up	0.0165833	0.0842441		carbohydrate transmembrane transport	111	Up	9.44784e-05	0.0173611		transcription of e2f targets under negative control by p107 (rbl1) and p130 (rbl2) in complex with hdac1	16	Down	0.00209853	0.0559918
Glycosaminoglycan biosynthesis - keratan sulfate	14	Up	0.0167458	0.0842441		pyrimidine nucleoside monophosphate biosynthetic process	14	Down	9.51953e-05	0.0173611		mitotic spindle checkpoint	107	Down	0.00211967	0.0559918
Autoimmune thyroid disease	46	Up	0.0185014	0.0907198		cellular zinc ion homeostasis	35	Up	9.59741e-05	0.0173611		dna strand elongation	32	Down	0.00222124	0.0563699
Ferroptosis	39	Up	0.0185878	0.0907198		clathrin-coated vesicle membrane	97	Up	0.000100165	0.0178487		sialic acid metabolism	31	Up	0.00223135	0.0563699
Axon guidance	173	Up	0.0195194	0.0938656		synaptic vesicle membrane	90	Up	0.000104732	0.0181216		rho gtpases activate wasps and waves	35	Up	0.00223247	0.0563699
mRNA surveillance pathway	79	Down	0.0201306	0.0954018		exocytic vesicle membrane	90	Up	0.000104732	0.0181216		insulin receptor recycling	26	Up	0.00234586	0.0583744
Rheumatoid arthritis	82	Up	0.0207513	0.0965655		SWI/SNF superfamily-type complex	72	Down	0.000107913	0.0181374		synthesis of pips at the plasma membrane	50	Up	0.00254442	0.060827
Pancreatic secretion	89	Up	0.0209668	0.0965655		H4 histone acetyltransferase complex	40	Down	0.000108097	0.0181374		interactions of vpr with host cellular proteins	35	Down	0.00256146	0.060827
ErbB signaling pathway	84	Up	0.022645	0.102846		histone-lysine N-methyltransferase activity	47	Down	0.000109381	0.0181374		syndecan interactions	25	Up	0.00258579	0.060827
Neurotrophin signaling pathway	117	Up	0.0229677	0.102883		npBAF complex	12	Down	0.000111396	0.0182185		role of lat2/ntal/lab on calcium mobilization	16	Up	0.00258612	0.060827
AGE-RAGE signaling pathway in diabetic complications	98	Up	0.0242922	0.106139		HALLMARK_MYC_TARGETS_V2	56	Down	0.000117429	0.0187468		chromatin modifying enzymes	243	Down	0.00271507	0.0614312
Regulation of lipolysis in adipocytes	53	Up	0.0245754	0.106139		condensed chromosome outer kinetochore	13	Down	0.000117815	0.0187468		chromatin organization	243	Down	0.00271507	0.0614312
cAMP signaling pathway	191	Up	0.0246684	0.106139		lysine N-methyltransferase activity	61	Down	0.000119337	0.0187468		uptake and actions of bacterial toxins	29	Up	0.00275226	0.0614312
Homologous recombination	41	Down	0.0256531	0.107572		vesicle docking	70	Up	0.000121939	0.0189068		snrnp assembly	50	Down	0.0027907	0.0614312
Dopaminergic synapse	128	Up	0.0256594	0.107572		axo-dendritic transport	52	Up	0.000125196	0.019163		metabolism of non-coding rna	50	Down	0.0027907	0.0614312
Human papillomavirus infection	328	Up	0.0262048	0.107611		positive regulation of neurotrophin TRK receptor signaling pathway	5	Up	0.000133632	0.0201953		transport of the slbp independent mature mrna	33	Down	0.00304002	0.0657212
Breast cancer	143	Up	0.0263269	0.107611		mRNA processing	452	Down	0.000144774	0.0216048		regulation of glucokinase by glucokinase regulatory protein	30	Down	0.00308869	0.0657212
Pyrimidine metabolism	93	Down	0.0275832	0.111354		positive regulation of ATP biosynthetic process	26	Up	0.000148126	0.0216048		hdr through homologous recombination (hrr)	64	Down	0.00313572	0.0657212
FoxO signaling pathway	129	Up	0.0297914	0.118802		vesicle-mediated transport in synapse	131	Up	0.000148387	0.0216048		ldl clearance	19	Up	0.00313869	0.0657212
Prion diseases	34	Up	0.0308224	0.120381		protein-lysine N-methyltransferase activity	60	Down	0.000156186	0.02235		negative regulation of the pi3k/akt network	106	Up	0.00319704	0.0661363
C-type lectin receptor signaling pathway	100	Up	0.0309389	0.120381		DNA replication initiation	42	Down	0.000157249	0.02235		g2/m dna replication checkpoint	5	Down	0.00326361	0.0661718
Insulin signaling pathway	135	Up	0.0312917	0.120381		condensed chromosome, centromeric region	114	Down	0.000166624	0.0234038		defective ext2 causes exostoses 2	14	Up	0.00335134	0.0661718
Long-term depression	57	Up	0.0328027	0.124727		cellular response to copper ion	22	Up	0.000179414	0.0247759		defective ext1 causes exostoses 1, trps2 and chds	14	Up	0.00335134	0.0661718
Acute myeloid leukemia	65	Up	0.0350613	0.130467		selective autophagy	42	Up	0.000185386	0.0247759		sumoylation of sumoylation proteins	32	Down	0.00335291	0.0661718
Systemic lupus erythematosus	92	Up	0.0351105	0.130467		mast cell cytokine production	7	Up	0.000185831	0.0247759		hdr through single strand annealing (ssa)	36	Down	0.00360878	0.0703271
Signaling pathways regulating pluripotency of stem cells	132	Up	0.0362047	0.133022		pyrimidine nucleoside monophosphate metabolic process	15	Down	0.000188206	0.0247759		activation of puma and translocation to mitochondria	8	Down	0.00364538	0.0703271
Staphylococcus aureus infection	48	Up	0.0369301	0.134179		pyrimidine nucleotide metabolic process	42	Down	0.000189246	0.0247759		dna damage recognition in gg-ner	38	Down	0.00372342	0.0703494
Sulfur metabolism	9	Up	0.0376117	0.135154		protein-DNA complex disassembly	20	Down	0.000189419	0.0247759		activation of the ap-1 family of transcription factors	10	Up	0.00375145	0.0703494
Epstein-Barr virus infection	193	Up	0.0388727	0.138167		clathrin-coated vesicle	170	Up	0.000193088	0.0247759		defective hlcs causes multiple carboxylase deficiency	7	Down	0.00376945	0.0703494
Proteasome	42	Up	0.0400203	0.139026		fibroblast growth factor production	6	Up	0.000195069	0.0247759		transport of the slbp dependant mature mrna	34	Down	0.00393755	0.0722323
Cholinergic synapse	109	Up	0.0404045	0.139026		regulation of fibroblast growth factor production	6	Up	0.000195069	0.0247759		platelet activation, signaling and aggregation	253	Up	0.00395448	0.0722323
Kaposi sarcoma-associated herpesvirus infection	180	Up	0.0406967	0.139026		monosaccharide transmembrane transport	108	Up	0.000202815	0.0254885		nuclear envelope breakdown	51	Down	0.00403139	0.0728621
Aminoacyl-tRNA biosynthesis	41	Down	0.040815	0.139026		SWI/SNF complex	15	Down	0.00020974	0.0259544		interferon alpha/beta signaling	67	Up	0.00435127	0.0773726
Fc epsilon RI signaling pathway	63	Up	0.042278	0.142525		cellular response to erythropoietin	6	Up	0.00021087	0.0259544		constitutive signaling by aberrant pi3k in cancer	71	Up	0.00437108	0.0773726
Longevity regulating pathway - multiple species	59	Up	0.0432564	0.144335		protein export from nucleus	166	Down	0.000213751	0.0259702		gpvi-mediated activation cascade	35	Up	0.00443527	0.0775741
Toxoplasmosis	104	Up	0.0447279	0.147738		protein acetyltransferase complex	88	Down	0.000217524	0.0259702		pi5p, pp2a and ier3 regulate pi3k/akt signaling	99	Up	0.00447282	0.0775741
Adipocytokine signaling pathway	68	Up	0.0454087	0.148436		acetyltransferase complex	88	Down	0.000217524	0.0259702		arms-mediated activation	7	Up	0.00455485	0.0782067
Hepatitis C	125	Up	0.0458473	0.148436		condensed chromosome kinetochore	101	Down	0.000222034	0.0261151		eph-ephrin mediated repulsion of cells	50	Up	0.00478109	0.0812785
Human cytomegalovirus infection	216	Up	0.0468311	0.15011		RNA splicing	396	Down	0.000224461	0.0261151		signaling by insulin receptor	78	Up	0.00494103	0.0823816
Drug metabolism - other enzymes	60	Down	0.047346	0.15011		synaptic vesicle cycle	126	Up	0.0002253	0.0261151		synthesis of ip2, ip, and ins in the cytosol	14	Up	0.00494194	0.0823816
Epithelial cell signaling in Helicobacter pylori infection	68	Up	0.0477415	0.15011		glucose transmembrane transport	102	Up	0.00023552	0.0266919		mrna decay by 3' to 5' exoribonuclease	16	Down	0.00524032	0.0865157
B cell receptor signaling pathway	70	Up	0.048959	0.152472		DNA-dependent DNA replication maintenance of fidelity	34	Down	0.000238185	0.0266919		presynaptic phase of homologous dna pairing and strand exchange	38	Down	0.00544785	0.0889755
Nucleotide excision repair	43	Down	0.0509368	0.157135		condensed chromosome	212	Down	0.000240252	0.0266919		sulfide oxidation to sulfate	6	Up	0.00549739	0.0889755
MAPK signaling pathway	284	Up	0.0531358	0.162387		trans-Golgi network transport vesicle	32	Up	0.000241383	0.0266919		signaling by vegf	102	Up	0.00557238	0.0889755
Serotonergic synapse	106	Up	0.054724	0.165692		hexose transmembrane transport	106	Up	0.000243864	0.0266919		sphingolipid de novo biosynthesis	41	Up	0.00559659	0.0889755
Inflammatory mediator regulation of TRP channels	91	Up	0.0571458	0.171099		strand displacement	26	Down	0.000245711	0.0266919		interleukin-35 signalling	12	Up	0.00597378	0.0941007
Relaxin signaling pathway	127	Up	0.0588493	0.171099		cellular response to zinc ion	19	Up	0.000245926	0.0266919		met activates ptpn11	5	Up	0.00629177	0.0976681
Alcoholism	144	Up	0.0589783	0.171099		zinc ion homeostasis	37	Up	0.000249343	0.026819		n-glycan trimming and elongation in the cis-golgi	5	Up	0.00631963	0.0976681
Tight junction	162	Up	0.0590153	0.171099		mRNA splice site selection	26	Down	0.000267812	0.0285483		ros, rns production in phagocytes	31	Up	0.00642413	0.0976681
Viral carcinogenesis	183	Up	0.0591259	0.171099		pyrimidine-containing compound biosynthetic process	39	Down	0.000279083	0.029458		basigin interactions	24	Up	0.00642778	0.0976681
Amoebiasis	95	Up	0.0610093	0.174359		ATP-dependent DNA helicase activity	34	Down	0.000281281	0.029458		phospholipid metabolism	201	Up	0.00654209	0.0978594
Prostate cancer	97	Up	0.0613188	0.174359		xenophagy	10	Up	0.000289198	0.0300238		signaling by ntrk1 (trka)	77	Up	0.00655436	0.0978594
Protein digestion and absorption	84	Up	0.0620109	0.174807		proton-transporting V-type ATPase, V0 domain	10	Up	0.000293339	0.0301912		signaling by fgfr3 fusions in cancer	10	Up	0.00662062	0.0979834
mTOR signaling pathway	146	Up	0.062694	0.175222		vesicle docking involved in exocytosis	49	Up	0.000304156	0.0309975		prolonged erk activation events	10	Up	0.00667679	0.0979834
Amphetamine addiction	67	Up	0.0641117	0.177665		calcium-dependent phospholipid binding	48	Up	0.000306366	0.0309975		macroautophagy	65	Up	0.00682997	0.0993168
Th1 and Th2 cell differentiation	88	Up	0.0658342	0.180906		cAMP-dependent protein kinase inhibitor activity	9	Up	0.000309896	0.0310912		activation of atr in response to replication stress	36	Down	0.00692914	0.0993168
Osteoclast differentiation	125	Up	0.0665711	0.181406		homotypic cell-cell adhesion	72	Up	0.000312832	0.0311242		establishment of sister chromatid cohesion	11	Down	0.00694119	0.0993168
Natural killer cell mediated cytotoxicity	120	Up	0.0682888	0.184549		synaptic vesicle exocytosis	82	Up	0.000318096	0.0312817		rab gefs exchange gtp for gdp on rabs	88	Up	0.00713054	0.101183
Gap junction	84	Up	0.0710945	0.190557		exonucleolytic nuclear-transcribed mRNA catabolic process involved in deadenylation-dependent decay	33	Down	0.000319656	0.0312817		ns1 mediated effects on host pathways	38	Down	0.00747703	0.101408
Apelin signaling pathway	132	Up	0.0720545	0.19156		exocytic vesicle	178	Up	0.000324439	0.0314917		synthesis of substrates in n-glycan biosythesis	59	Up	0.00749554	0.101408
Apoptosis - multiple species	30	Up	0.0754736	0.195545		condensed nuclear chromosome, centromeric region	21	Down	0.000338889	0.0325427		vegfa-vegfr2 pathway	95	Up	0.00749621	0.101408
AMPK signaling pathway	117	Up	0.0756982	0.195545		siRNA binding	10	Down	0.000340718	0.0325427		runx2 regulates chondrocyte maturation	5	Down	0.00752608	0.101408
Asthma	26	Up	0.0758323	0.195545		phagosome acidification	27	Up	0.000349341	0.0331014		mrna decay by 5' to 3' exoribonuclease	15	Down	0.00754195	0.101408
Gastric acid secretion	73	Up	0.0759457	0.195545		ATPase binding	74	Up	0.000354017	0.0332203		signaling by scf-kit	43	Up	0.00754613	0.101408
Chemokine signaling pathway	179	Up	0.0767864	0.195713		Ran GTPase binding	32	Down	0.00035616	0.0332203		erythropoietin activates phosphoinositide-3-kinase (pi3k)	11	Up	0.00759379	0.101408
Mucin type O-glycan biosynthesis	29	Up	0.0772081	0.195713		DNA strand elongation	27	Down	0.000371551	0.0343872		recruitment of mitotic centrosome proteins and complexes	77	Down	0.00767795	0.101408
Thyroid cancer	37	Up	0.0781376	0.196546		ER to Golgi transport vesicle membrane	55	Up	0.000375003	0.0344397		centrosome maturation	77	Down	0.00767795	0.101408
Pathways in cancer	509	Up	0.0802792	0.200392		positive regulation of actin nucleation	16	Up	0.000379093	0.0345496		regulation of actin dynamics for phagocytic cup formation	59	Up	0.00789574	0.102809
Glyoxylate and dicarboxylate metabolism	30	Down	0.0829785	0.20433		nuclear-transcribed mRNA catabolic process, exonucleolytic	35	Down	0.000398534	0.0360462		sumo e3 ligases sumoylate target proteins	169	Down	0.0079038	0.102809
Fatty acid biosynthesis	13	Up	0.0831066	0.20433		methylated histone binding	57	Down	0.000413124	0.0368081		translocation of slc2a4 (glut4) to the plasma membrane	65	Up	0.00800584	0.103354
Glycerophospholipid metabolism	91	Up	0.0854581	0.208543		methylation-dependent protein binding	57	Down	0.000413124	0.0368081		sumoylation of dna damage response and repair proteins	73	Down	0.00807522	0.103471
Renin secretion	64	Up	0.0862033	0.208803		recycling endosome	155	Up	0.000418337	0.0369671		regulation of runx1 expression and activity	16	Down	0.008191	0.104177
Antigen processing and presentation	65	Up	0.0883884	0.211556		nuclear chromosome segregation	298	Down	0.000422879	0.0369671		g-protein mediated events	46	Up	0.0082822	0.104563
Human immunodeficiency virus 1 infection	202	Up	0.0886334	0.211556		heart valve development	39	Up	0.000424197	0.0369671		axon guidance	522	Up	0.00859378	0.104878
Amino sugar and nucleotide sugar metabolism	46	Up	0.0926065	0.219437		heart valve morphogenesis	35	Up	0.000434849	0.0376208		cellular response to heat stress	85	Down	0.00860554	0.104878
Chronic myeloid leukemia	75	Up	0.0951307	0.223797		pyrimidine ribonucleoside biosynthetic process	18	Down	0.000444977	0.0380423		constitutive signaling by egfrviii	15	Up	0.00861686	0.104878
Pathogenic Escherichia coli infection	50	Up	0.101801	0.237777		regulation of SNARE complex assembly	10	Up	0.000446095	0.0380423		signaling by egfrviii in cancer	15	Up	0.00861686	0.104878
Melanogenesis	97	Up	0.106846	0.247793		clathrin binding	70	Up	0.000454371	0.0384733		map2k and mapk activation	39	Up	0.00865223	0.104878
						nuclear export	186	Down	0.000462462	0.0388827		sumoylation	175	Down	0.00884383	0.104878
						DNA conformation change	254	Down	0.00047889	0.0398616		aurka activation by tpx2	71	Down	0.00892491	0.104878
						regulation of chromosome segregation	97	Down	0.000480784	0.0398616		raf-independent mapk1/3 activation	22	Up	0.00892981	0.104878
						histone methyltransferase activity	59	Down	0.000490286	0.0403121		erythrocytes take up carbon dioxide and release oxygen	11	Up	0.00896638	0.104878
						glycosphingolipid biosynthetic process	22	Up	0.000495638	0.0403121		o2/co2 exchange in erythrocytes	11	Up	0.00896638	0.104878
						GDP binding	58	Up	0.000496346	0.0403121		trna processing	103	Down	0.00897903	0.104878
						rRNA 3'-end processing	11	Down	0.000501902	0.0404879		mapk1 (erk2) activation	9	Up	0.00921404	0.105516
						DNA-dependent ATPase activity	80	Down	0.000511038	0.0409482		loss of nlp from mitotic centrosomes	68	Down	0.00921805	0.105516
						pyrimidine ribonucleotide biosynthetic process	19	Down	0.000527709	0.0420021		loss of proteins required for interphase microtubule organization from the centrosome	68	Down	0.00921805	0.105516
						filopodium	95	Up	0.000537456	0.0424946		mhc class ii antigen presentation	113	Up	0.00971105	0.110423
						GTP-dependent protein binding	22	Up	0.000543935	0.042724		cell cycle	598	Down	0.00990894	0.111932
						nuclear RNA surveillance	13	Down	0.000556276	0.0431259		butyrate response factor 1 (brf1) binds and destabilizes mrna	17	Down	0.01016	0.113891
						nuclear mRNA surveillance	13	Down	0.000556276	0.0431259		cell cycle, mitotic	496	Down	0.010215	0.113891
						protein localization to cell periphery	260	Up	0.000568627	0.0434203		vitamins	5	Up	0.0103519	0.114641
						nucleic acid transport	177	Down	0.000570984	0.0434203		membrane trafficking	604	Up	0.0104158	0.114641
						RNA transport	177	Down	0.000570984	0.0434203		neurexins and neuroligins	53	Up	0.0105785	0.11569
						methyl-CpG binding	17	Down	0.000577953	0.0436721		plc beta mediated events	45	Up	0.0108984	0.118025
						regulation of actin nucleation	28	Up	0.000593514	0.0445658		rab regulation of trafficking	118	Up	0.0109295	0.118025
						proton-transporting ATPase activity, rotational mechanism	21	Up	0.000604084	0.045076		dap12 signaling	27	Up	0.0110609	0.118697
						establishment of vesicle localization	239	Up	0.000609901	0.0452274		mapk targets/ nuclear events mediated by map kinases	31	Up	0.0112386	0.119855
						ATP hydrolysis coupled ion transmembrane transport	31	Up	0.00061584	0.0453859		pi-3k cascade:fgfr3	18	Up	0.0115848	0.122548
						nuclear-transcribed mRNA catabolic process, exonucleolytic, 3'-5'	10	Down	0.000625446	0.0457031		erk/mapk targets	22	Up	0.0116339	0.122548
						Golgi trans cisterna	7	Up	0.000628414	0.0457031		inositol phosphate metabolism	49	Up	0.0118273	0.123234
						actin nucleation	47	Up	0.000631629	0.0457031		processing of intronless pre-mrnas	18	Down	0.0118425	0.123234
						chromosome segregation	347	Down	0.000644436	0.0463489		host interactions with influenza factors	40	Down	0.0121949	0.126136
						spliceosomal complex assembly	53	Down	0.000649374	0.0464244		ret signaling	41	Up	0.0123185	0.126652
						nBAF complex	14	Down	0.000658555	0.0468006		dopamine neurotransmitter release cycle	23	Up	0.0124399	0.126935
						N-methyltransferase activity	92	Down	0.00066672	0.0471004		rmts methylate histone arginines	55	Down	0.0125243	0.126935
						Golgi-associated vesicle membrane	102	Up	0.00067261	0.047237		inlb-mediated entry of listeria monocytogenes into host cell	15	Up	0.0125679	0.126935
						establishment of RNA localization	180	Down	0.000687962	0.0479288		g0 and early g1	27	Down	0.0128764	0.129291
						trans-Golgi network transport vesicle membrane	15	Up	0.00069049	0.0479288		pkmts methylate histone lysines	57	Down	0.0129895	0.129558
						cell adhesion molecule production	7	Up	0.000701476	0.0484099		ion homeostasis	55	Up	0.0130539	0.129558
						response to zinc ion	52	Up	0.00071283	0.0489108		regulation of plk1 activity at g2/m transition	86	Down	0.0135576	0.133784
						sphingosine-1-phosphate phosphatase activity	5	Up	0.000725448	0.0494922		constitutive signaling by ligand-responsive egfr cancer variants	19	Up	0.0143285	0.138995
						calcium ion-regulated exocytosis of neurotransmitter	35	Up	0.000749109	0.050816		signaling by egfr in cancer	19	Up	0.0143285	0.138995
						secretory granule organization	30	Up	0.000761707	0.0512		signaling by ligand-responsive egfr variants in cancer	19	Up	0.0143285	0.138995
						synaptic vesicle	165	Up	0.000763347	0.0512		signaling by fgfr3	40	Up	0.0153284	0.147376
						H4 histone acetyltransferase activity	18	Down	0.000780836	0.0517025		transcription of e2f targets under negative control by dream complex	19	Down	0.0154476	0.147376
						presynaptic active zone membrane	5	Up	0.00078222	0.0517025		copii-mediated vesicle transport	67	Up	0.01545	0.147376
						phosphatidylcholine transporter activity	8	Up	0.000784542	0.0517025		vesicle-mediated transport	640	Up	0.0157239	0.14916
						positive regulation of glucose transmembrane transport	46	Up	0.000788161	0.0517025		retinoid metabolism and transport	43	Up	0.015902	0.15002
						semi-lunar valve development	16	Up	0.000799111	0.0519015		met activates rap1 and rac1	11	Up	0.0161808	0.151816
						DNA-templated transcription, termination	98	Down	0.000806355	0.0519015		sumoylation of ubiquitinylation proteins	37	Down	0.0163399	0.152476
						regulation of sister chromatid segregation	75	Down	0.000807943	0.0519015		signaling by ntrk2 (trkb)	24	Up	0.0165025	0.153161
						protein localization to plasma membrane	229	Up	0.000808583	0.0519015		amyloid fiber formation	80	Up	0.0170074	0.156381
						mitotic sister chromatid segregation	149	Down	0.000837677	0.0534814		signaling by receptor tyrosine kinases	443	Up	0.0171034	0.156381
						regulation of retina development in camera-type eye	6	Up	0.000855629	0.054337		pi3k/akt signaling in cancer	97	Up	0.0171227	0.156381
						glycosylceramide biosynthetic process	7	Up	0.000860548	0.0543602		signaling by the b cell receptor (bcr)	108	Up	0.0172746	0.156431
						chromosome condensation	34	Down	0.000867338	0.0545008		signaling by fgfr1	49	Up	0.017408	0.156431
						mRNA metabolic process	749	Down	0.000874551	0.0546663		fatty acid metabolism	166	Up	0.0174548	0.156431
						vesicle localization	251	Up	0.000884224	0.0546969		met receptor recycling	9	Up	0.0174926	0.156431
						chromosomal region	329	Down	0.000888953	0.0546969		fc epsilon receptor (fceri) signaling	128	Up	0.017706	0.157519
						exosome (RNase complex)	23	Down	0.000893759	0.0546969		trna processing in the nucleus	55	Down	0.0179636	0.158987
						exoribonuclease complex	23	Down	0.000893759	0.0546969		clathrin-mediated endocytosis	136	Up	0.0180811	0.159206
						U4 snRNA 3'-end processing	8	Down	0.000900142	0.0546969		hdr through mmej (alt-nhej)	10	Down	0.0183903	0.161103
						ribonucleoprotein complex assembly	193	Down	0.000902528	0.0546969		plasma lipoprotein clearance	32	Up	0.019189	0.167246
						endocytic vesicle	273	Up	0.000916219	0.0551444		tp53 regulates transcription of cell death genes	43	Down	0.0196628	0.169948
						response to erythropoietin	7	Up	0.00091915	0.0551444		phosphorylation of emi1	6	Down	0.019697	0.169948
						positive regulation of chromosome segregation	26	Down	0.000940146	0.0560397		pi-3k cascade:fgfr1	21	Up	0.0199642	0.17016
						axonal transport	44	Up	0.000943461	0.0560397		rsk activation	6	Up	0.0199996	0.17016
						replication fork processing	28	Down	0.000957429	0.0565878		defects in biotin (btn) metabolism	8	Down	0.0200189	0.17016
						pyrimidine nucleoside biosynthetic process	25	Down	0.000974496	0.0570726		cell-cell junction organization	61	Up	0.0202712	0.171456
						presynapse	362	Up	0.000975192	0.0570726		spry regulation of fgf signaling	16	Up	0.0206806	0.174062
						ER-mitochondrion membrane contact site	13	Up	0.00100041	0.0582592		cell junction organization	88	Up	0.021066	0.176441
						positive regulation of cofactor metabolic process	22	Up	0.00100523	0.0582592		neurotransmitter release cycle	50	Up	0.0215333	0.178978
						ATP hydrolysis coupled proton transport	30	Up	0.00101597	0.0585975		runx1 regulates estrogen receptor mediated transcription	5	Down	0.0217064	0.178978
						histone H4-K20 methylation	10	Down	0.00103451	0.0593801		regulation of tp53 activity through methylation	19	Down	0.0217404	0.178978
						chromatin disassembly	21	Down	0.00105138	0.0600594		ksrp (khsrp) binds and destabilizes mrna	17	Down	0.0217859	0.178978
						clathrin-dependent endocytosis	38	Up	0.00106292	0.0604293		runx1 regulates transcription of genes involved in wnt signaling	5	Down	0.0219241	0.179256
						trans-Golgi network	192	Up	0.00110267	0.0618545		cell-cell communication	124	Up	0.0222017	0.180665
						extracellular matrix binding	51	Up	0.00110275	0.0618545		ephb-mediated forward signaling	41	Up	0.0224692	0.181979
						peptide-lysine-N-acetyltransferase activity	54	Down	0.00110353	0.0618545		phosphorylation of cd3 and tcr zeta chains	18	Up	0.0225973	0.182158
						structural constituent of nuclear pore	26	Down	0.00111468	0.0619352		mitochondrial fatty acid beta-oxidation	32	Up	0.0229363	0.184026
						clathrin coat assembly	18	Up	0.00111534	0.0619352		integration of provirus	9	Down	0.0232336	0.185545
						positive regulation of double-strand break repair	15	Down	0.00112831	0.061985		response to elevated platelet cytosolic ca2+	127	Up	0.0241575	0.191862
						kinetochore organization	20	Down	0.00113062	0.061985		signaling by fgfr4	41	Up	0.0242481	0.191862
						positive regulation of long-term neuronal synaptic plasticity	5	Up	0.00113181	0.061985		neutrophil degranulation	456	Up	0.0243646	0.191899
						clathrin vesicle coat	26	Up	0.00115388	0.0629046		recruitment of numa to mitotic centrosomes	87	Down	0.024601	0.192876
						DNA strand elongation involved in DNA replication	20	Down	0.00119598	0.0649038		tp53 regulates transcription of several additional cell death genes whose specific roles in p53-dependent apoptosis remain uncertain	14	Down	0.0248898	0.19412
						phosphatidylinositol phosphate 4-phosphatase activity	10	Up	0.0012147	0.0651894		vegfr2 mediated cell proliferation	20	Up	0.0249857	0.19412
						integral component of lumenal side of endoplasmic reticulum membrane	24	Up	0.00121763	0.0651894		cargo recognition for clathrin-mediated endocytosis	98	Up	0.0255269	0.197431
						lumenal side of endoplasmic reticulum membrane	24	Up	0.00121763	0.0651894		effects of pip2 hydrolysis	27	Up	0.0258918	0.198783
						late endosome membrane	119	Up	0.00122651	0.0653717		robo receptors bind akap5	9	Up	0.0259332	0.198783
						regulation of cellular ketone metabolic process	157	Up	0.00124015	0.0655412		s phase	157	Down	0.0261326	0.199421
						ELL-EAF complex	6	Up	0.00124067	0.0655412		tp53 regulates transcription of caspase activators and caspases	12	Down	0.0264187	0.199848
						ATP hydrolysis coupled transmembrane transport	32	Up	0.00124989	0.0657378		signaling by fgfr4 in disease	11	Up	0.0264665	0.199848
						regulation of ketone biosynthetic process	13	Up	0.00125746	0.0658459		transcriptional regulation by e2f6	33	Down	0.0265378	0.199848
						response to nerve growth factor	50	Up	0.00127951	0.0667079		interleukin-3, interleukin-5 and gm-csf signaling	48	Up	0.0268222	0.201108
						nuclear-transcribed mRNA catabolic process, deadenylation-dependent decay	76	Down	0.00128797	0.066857		negative regulation of fgfr3 signaling	29	Up	0.0272861	0.202952
						regulation of exocytosis	180	Up	0.00130203	0.0672939		negative feedback regulation of mapk pathway	6	Up	0.0273045	0.202952
						myosin V binding	17	Up	0.00132215	0.0680395		hemostasis	595	Up	0.0278973	0.206046
						atrioventricular valve morphogenesis	21	Up	0.00133238	0.0682718		pi3k/akt activation	9	Up	0.0279608	0.206046
						tetraspanin-enriched microdomain	6	Up	0.00133937	0.0683364		tfap2 (ap-2) family regulates transcription of cell cycle factors	5	Up	0.0284078	0.208445
						endoplasmic reticulum tubular network organization	16	Up	0.0013772	0.0699675		er-phagosome pathway	80	Up	0.0286815	0.209558
						ribonucleoprotein complex subunit organization	205	Down	0.00139173	0.0700433		pcp/ce pathway	88	Up	0.028968	0.209942
						histone H4-K5 acetylation	15	Down	0.00139742	0.0700433		listeria monocytogenes entry into host cells	19	Up	0.0289786	0.209942
						histone H4-K8 acetylation	15	Down	0.00139742	0.0700433		eph-ephrin signaling	91	Up	0.0292684	0.210801
						negative regulation of mRNA splicing, via spliceosome	17	Down	0.00140216	0.0700433		sema4d mediated inhibition of cell attachment and migration	8	Up	0.0293427	0.210801
						DNA topological change	9	Down	0.00141421	0.0703512		runx1 interacts with co-factors whose precise effect on runx1 targets is not known	35	Down	0.0294944	0.211008
						negative regulation of mRNA metabolic process	68	Down	0.00143071	0.0708767		asparagine n-linked glycosylation	289	Up	0.0296264	0.211073
						regulation of glucose transmembrane transport	73	Up	0.00146033	0.0720452		mecp2 regulates neuronal receptors and channels	15	Up	0.0300385	0.213124
						calcium ion regulated exocytosis	108	Up	0.00147823	0.0726281		metabolism of lipids	695	Up	0.0304961	0.215481
						calcium channel inhibitor activity	10	Up	0.0014987	0.0731121		tie2 signaling	18	Up	0.0307103	0.216105
						pyrimidine nucleoside triphosphate biosynthetic process	16	Down	0.00151514	0.0731121		cell-extracellular matrix interactions	17	Up	0.0310329	0.217483
						presynaptic active zone	34	Up	0.00151693	0.0731121		rho gtpases activate formins	131	Down	0.0312665	0.21823
						alpha-catenin binding	11	Up	0.00151701	0.0731121		deadenylation of mrna	24	Down	0.0314321	0.218498
						clathrin coat of trans-Golgi network vesicle	13	Up	0.0015187	0.0731121		rap1 signalling	16	Up	0.0318893	0.22059
						histone methyltransferase activity (H3-K36 specific)	6	Down	0.0015449	0.0740136		prc2 methylates histones and dna	49	Up	0.03199	0.22059
						pyrimidine ribonucleotide metabolic process	21	Down	0.00154983	0.0740136		platelet degranulation	122	Up	0.0321886	0.220611
						pyrimidine ribonucleoside triphosphate metabolic process	13	Down	0.00156712	0.0743423		dna methylation	41	Up	0.0322877	0.220611
						terminal bouton	68	Up	0.00156917	0.0743423		regulation of hsf1-mediated heat shock response	65	Down	0.0323785	0.220611
						axon initial segment	12	Up	0.00160131	0.0749284		regulation of tp53 activity	158	Down	0.0327257	0.221625
						platelet activation	154	Up	0.00160416	0.0749284		non-integrin membrane-ecm interactions	56	Up	0.0329978	0.221625
						chromosome	959	Down	0.00160672	0.0749284		grb7 events in erbb2 signaling	5	Down	0.0331185	0.221625
						transmembrane receptor protein kinase activity	82	Up	0.00161546	0.0749284		mapk3 (erk1) activation	10	Up	0.0331765	0.221625
						clathrin-coated endocytic vesicle	55	Up	0.00161917	0.0749284		wnt5a-dependent internalization of fzd4	15	Up	0.0332151	0.221625
						cellular response to nerve growth factor stimulus	47	Up	0.00163034	0.0749284		anchoring of the basal body to the plasma membrane	96	Down	0.0333221	0.221625
						metaphase/anaphase transition of cell cycle	51	Down	0.00163609	0.0749284		apobec3g mediated resistance to hiv-1 infection	5	Down	0.0335232	0.221625
						pigmentation	96	Up	0.0016383	0.0749284		pi-3k cascade:fgfr4	20	Up	0.0336767	0.221625
						neurotransmitter secretion	137	Up	0.00164545	0.0749284		rrna processing	178	Down	0.0336891	0.221625
						signal release from synapse	137	Up	0.00164545	0.0749284		ephrin signaling	19	Up	0.0342994	0.224779
						cytoplasmic vesicle membrane	723	Up	0.00165057	0.0749284		nucleobase biosynthesis	15	Down	0.0344374	0.224825
						carbohydrate transport	138	Up	0.00170817	0.0772493		mitochondrial protein import	62	Down	0.0350111	0.22668
						signaling adaptor activity	80	Up	0.00174046	0.0781847		plasma lipoprotein assembly, remodeling, and clearance	68	Up	0.0351799	0.22668
						regulation of receptor binding	21	Up	0.00174968	0.0781847		biosynthesis of epa-derived spms	6	Up	0.0351855	0.22668
						negative regulation of metaphase/anaphase transition of cell cycle	33	Down	0.00175329	0.0781847		atf4 activates genes	25	Down	0.0353433	0.22668
						interleukin-27-mediated signaling pathway	11	Up	0.00175505	0.0781847		global genome nucleotide excision repair (gg-ner)	82	Down	0.0353817	0.22668
						coated vesicle	262	Up	0.00176644	0.0783996		disorders of transmembrane transporters	139	Up	0.0355302	0.226786
						chromosome organization	1157	Down	0.00179205	0.0792418		signaling by high-kinase activity braf mutants	35	Up	0.03607	0.229378
						mitotic sister chromatid separation	55	Down	0.00181345	0.0792442		metabolism of fat-soluble vitamins	47	Up	0.0365786	0.231754
						regulation of mRNA splicing, via spliceosome	72	Down	0.00181563	0.0792442		sumoylation of rna binding proteins	43	Down	0.037072	0.234017
						response to copper ion	36	Up	0.00182121	0.0792442		post-translational protein phosphorylation	105	Up	0.0373057	0.23463
						RNA localization	211	Down	0.00182758	0.0792442		import of palmitoyl-coa into the mitochondrial matrix	13	Up	0.0385021	0.240132
						trachea formation	6	Up	0.00183248	0.0792442		serotonin neurotransmitter release cycle	18	Up	0.0385814	0.240132
						base-excision repair	42	Down	0.00183751	0.0792442		adherens junctions interactions	31	Up	0.0386904	0.240132
						positive regulation of sodium ion transport	31	Up	0.00184935	0.0792442		processing of capped intronless pre-mrna	27	Down	0.03874	0.240132
						positive regulation of axonogenesis	78	Up	0.00185432	0.0792442		regulation of tp53 activity through acetylation	30	Down	0.039498	0.24395
						phosphatidylinositol 3-kinase binding	29	Up	0.00185479	0.0792442		mitochondrial translation elongation	85	Down	0.039878	0.244844
						RNA-dependent ATPase activity	65	Down	0.00185848	0.0792442		cdc6 association with the orc:origin complex	11	Down	0.0399279	0.244844
						maturation of 5.8S rRNA	32	Down	0.00188383	0.0795701		tristetraprolin (ttp, zfp36) binds and destabilizes mrna	17	Down	0.0403472	0.245829
						regulation of clathrin-dependent endocytosis	16	Up	0.00188672	0.0795701		signaling by met	78	Up	0.040375	0.245829
						nuclear export signal receptor activity	8	Down	0.00189871	0.0795701
						exon-exon junction complex	19	Down	0.00190508	0.0795701
						damaged DNA binding	66	Down	0.00191471	0.0795701
						axon	522	Up	0.00191512	0.0795701
						regulation of regulated secretory pathway	116	Up	0.00191973	0.0795701
						mitotic nuclear division	259	Down	0.00192558	0.0795701
						peptide N-acetyltransferase activity	62	Down	0.00192611	0.0795701
						chromosome separation	77	Down	0.00194004	0.0798524
						rRNA catabolic process	17	Down	0.00194631	0.0798524
						ephrin receptor binding	27	Up	0.00197675	0.0808235
						metaphase/anaphase transition of mitotic cell cycle	50	Down	0.00198492	0.0808806
						regulation of fatty acid oxidation	28	Up	0.00200695	0.0813841
						regulation of calcium ion-dependent exocytosis	70	Up	0.00201092	0.0813841
						atrioventricular valve development	24	Up	0.00205249	0.082786
						pyrimidine ribonucleoside triphosphate biosynthetic process	12	Down	0.0020656	0.0830343
						long-chain fatty acid import	7	Up	0.00207368	0.0830793
						histone acetyltransferase activity	52	Down	0.0020978	0.0834966
						anterograde axonal transport	36	Up	0.00210001	0.0834966
						ribonucleoprotein complex biogenesis	433	Down	0.00210507	0.0834966
						uniplex complex	5	Up	0.00212426	0.0839786
						snRNA 3'-end processing	16	Down	0.00214878	0.0846674
						cytoplasmic exosome (RNase complex)	15	Down	0.00219761	0.0863067
						intracellular lipid transport	31	Up	0.00221708	0.0865534
						lamellipodium	182	Up	0.00222765	0.0865534
						negative regulation of mitotic metaphase/anaphase transition	32	Down	0.00222788	0.0865534
						positive regulation of calcium ion-dependent exocytosis	20	Up	0.00223289	0.0865534
						histone H3-K36 methylation	10	Down	0.00224085	0.0865809
						vesicle membrane	743	Up	0.00224812	0.0865816
						cell cycle DNA replication	60	Down	0.00229338	0.0879535
						DNA polymerase binding	16	Down	0.00231405	0.0879535
						positive regulation of nucleotide biosynthetic process	65	Up	0.00232748	0.0879535
						positive regulation of purine nucleotide biosynthetic process	65	Up	0.00232748	0.0879535
						DNA repair	499	Down	0.00233707	0.0879535
						cardiac neural crest cell differentiation involved in heart development	11	Up	0.00234126	0.0879535
						cardiac neural crest cell development involved in heart development	11	Up	0.00234126	0.0879535
						ATP-dependent RNA helicase activity	64	Down	0.00234268	0.0879535
						RNA surveillance	15	Down	0.00235243	0.0880428
						histone methyltransferase activity (H3-K9 specific)	5	Down	0.00236775	0.0883392
						ISWI-type complex	10	Down	0.00237783	0.0884388
						DNA recombination	246	Down	0.00243246	0.0901897
						intercalated disc	50	Up	0.00244091	0.0902229
						endocytic vesicle membrane	151	Up	0.00250382	0.0922226
						vesicle organization	374	Up	0.00251942	0.0922226
						vacuolar proton-transporting V-type ATPase, V0 domain	6	Up	0.0025416	0.0922226
						regulation of fever generation	8	Up	0.00254877	0.0922226
						Wnt-activated receptor activity	21	Up	0.00255661	0.0922226
						UMP biosynthetic process	9	Down	0.00256531	0.0922226
						pyrimidine ribonucleoside monophosphate metabolic process	9	Down	0.00256531	0.0922226
						pyrimidine ribonucleoside monophosphate biosynthetic process	9	Down	0.00256531	0.0922226
						UMP metabolic process	9	Down	0.00256531	0.0922226
						pyrimidine nucleobase metabolic process	17	Down	0.00257225	0.0922226
						regulation of neural retina development	5	Up	0.00258576	0.0924292
						methyltransferase activity	202	Down	0.00262321	0.0929766
						distal axon	263	Up	0.00262598	0.0929766
						presynaptic membrane	77	Up	0.00263249	0.0929766
						positive regulation of toll-like receptor 3 signaling pathway	7	Up	0.00264091	0.0929766
						head morphogenesis	34	Up	0.00264125	0.0929766
						RNA helicase activity	65	Down	0.00266282	0.0929766
						transport along microtubule	137	Up	0.00266337	0.0929766
						microtubule-based transport	137	Up	0.00266337	0.0929766
						axon part	344	Up	0.00272049	0.0933235
						regulation of metaphase/anaphase transition of cell cycle	49	Down	0.00272542	0.0933235
						exocytic process	76	Up	0.00272973	0.0933235
						autophagosome organization	92	Up	0.002733	0.0933235
						mitotic spindle assembly checkpoint	31	Down	0.00273605	0.0933235
						spindle assembly checkpoint	31	Down	0.00273605	0.0933235
						mitotic spindle checkpoint	31	Down	0.00273605	0.0933235
						exonuclease activity	74	Down	0.00274248	0.0933235
						lipase activity	121	Up	0.00274609	0.0933235
						presynaptic process involved in chemical synaptic transmission	148	Up	0.00275148	0.0933235
						negative regulation of viral release from host cell	14	Down	0.00276209	0.0934182
						ribosomal small subunit export from nucleus	7	Down	0.00279464	0.0942521
						condensed nuclear chromosome kinetochore	12	Down	0.00280525	0.0943433
						coagulation	327	Up	0.00282224	0.0946482
						maintenance of protein location in extracellular region	6	Up	0.00283541	0.0948235
						NSL complex	5	Down	0.00284704	0.0949465
						phosphatidylinositol-3-phosphate biosynthetic process	50	Up	0.00287759	0.0955519
						positive regulation of synaptic transmission, dopaminergic	7	Up	0.00288831	0.0955519
						lipid modification	269	Up	0.00288921	0.0955519
						regulation of cAMP-dependent protein kinase activity	15	Up	0.00293076	0.0966585
						regulation of glutamine family amino acid metabolic process	5	Up	0.00294792	0.0969564
						positive regulation of actin filament polymerization	96	Up	0.00300319	0.0984273
						blood coagulation	323	Up	0.00301708	0.0984273
						progesterone biosynthetic process	6	Up	0.00303106	0.0984273
						positive regulation of axon extension	39	Up	0.00303183	0.0984273
						positive regulation of reactive oxygen species metabolic process	82	Up	0.00303386	0.0984273
						transmembrane receptor protein tyrosine kinase activity	65	Up	0.00311706	0.100853
						transferase activity, transferring one-carbon groups	214	Down	0.00313398	0.101126
						hemostasis	328	Up	0.00317381	0.102007
						regulation of mast cell cytokine production	5	Up	0.00318136	0.102007
						regulation of mitotic sister chromatid segregation	64	Down	0.00319448	0.102007
						protein localization to chromosome	74	Down	0.00320314	0.102007
						myosin binding	63	Up	0.00320402	0.102007
						replication fork protection complex	9	Down	0.00321573	0.102108
						retrograde axonal transport	9	Up	0.00322459	0.102118
						RNA processing	878	Down	0.00323499	0.102176
						nucleosomal DNA binding	37	Down	0.0032624	0.102708
						regulation of DNA-dependent DNA replication	48	Down	0.00326904	0.102708
						filopodium membrane	17	Up	0.00329599	0.103283
						regulation of mitotic metaphase/anaphase transition	48	Down	0.00331561	0.103626
						axonogenesis	441	Up	0.00334433	0.104251
						phospholipase activity	94	Up	0.00335565	0.104331
						post-embryonic eye morphogenesis	6	Up	0.00336802	0.104444
						deoxyribonucleoside monophosphate metabolic process	12	Down	0.00341497	0.105625
						DNA integrity checkpoint	164	Down	0.00342508	0.105664
						protein localization to extracellular region	7	Up	0.0034397	0.105842
						antigen processing and presentation of exogenous peptide antigen	163	Up	0.00350282	0.107507
						membrane raft organization	23	Up	0.00351992	0.107755
						small nuclear ribonucleoprotein complex	66	Down	0.00355769	0.108632
						positive regulation of regulated secretory pathway	45	Up	0.00357829	0.108983
						multivesicular body sorting pathway	28	Up	0.00360355	0.109228
						energy coupled proton transmembrane transport, against electrochemical gradient	33	Up	0.00360465	0.109228
						peptidyl-lysine trimethylation	38	Down	0.00365575	0.110176
						regulation of mRNA processing	105	Down	0.0036617	0.110176
						regulation of axonogenesis	162	Up	0.00367308	0.110176
						vascular endothelial growth factor production	34	Up	0.00368659	0.110176
						nuclear exosome (RNase complex)	13	Down	0.00368665	0.110176
						regulation of mitotic sister chromatid separation	53	Down	0.00369135	0.110176
						regulation of intracellular estrogen receptor signaling pathway	37	Down	0.00370894	0.110176
						pyrimidine nucleoside triphosphate metabolic process	19	Down	0.00370977	0.110176
						positive regulation of coenzyme metabolic process	19	Up	0.00374589	0.110489
						regulation of chromosome separation	57	Down	0.00374735	0.110489
						endosome membrane	431	Up	0.00374806	0.110489
						tRNA export from nucleus	32	Down	0.00377999	0.110649
						tRNA-containing ribonucleoprotein complex export from nucleus	32	Down	0.00377999	0.110649
						ribosomal protein import into nucleus	7	Down	0.00378431	0.110649
						regulation of transcription from RNA polymerase II promoter in response to oxidative stress	11	Up	0.00379056	0.110649
						cytoskeleton-dependent intracellular transport	160	Up	0.00380268	0.110732
						chromosomal part	835	Down	0.00382655	0.111011
						memory	108	Up	0.00383086	0.111011
						3'-5' exonuclease activity	48	Down	0.0038739	0.111987
						H3 histone acetyltransferase complex	7	Down	0.00390986	0.112482
						MOZ/MORF histone acetyltransferase complex	7	Down	0.00390986	0.112482
						antigen processing and presentation of peptide or polysaccharide antigen via MHC class II	96	Up	0.00397923	0.114202
						bubble DNA binding	7	Down	0.00401467	0.114834
						DNA unwinding involved in DNA replication	8	Down	0.0040205	0.114834
						antigen processing and presentation of exogenous antigen	170	Up	0.00405	0.115401
						negative regulation of chromosome separation	36	Down	0.00408377	0.116042
						deoxyribonuclease activity	62	Down	0.00409868	0.116042
						nuclear chromosome part	507	Down	0.00410166	0.116042
						negative regulation of cholesterol biosynthetic process	5	Up	0.00414372	0.116679
						negative regulation of cholesterol metabolic process	5	Up	0.00414372	0.116679
						S-adenosylmethionine-dependent methyltransferase activity	151	Down	0.00417786	0.117173
						AP-2 adaptor complex binding	8	Up	0.00418088	0.117173
						positive regulation of pseudopodium assembly	12	Up	0.00420994	0.117483
						fibroblast activation	10	Up	0.00421164	0.117483
						invadopodium	15	Up	0.00423815	0.117757
						T cell mediated cytotoxicity	30	Up	0.0042449	0.117757
						thyroid hormone receptor binding	28	Down	0.00427002	0.117757
						phosphatidylinositol phosphorylation	97	Up	0.00427021	0.117757
						nuclear chromosome	542	Down	0.00427086	0.117757
						whole membrane	1565	Up	0.00428062	0.117757
						axon terminus	120	Up	0.00431678	0.118448
						transmembrane receptor protein tyrosine kinase signaling pathway	679	Up	0.00432561	0.118448
						axonal transport of mitochondrion	12	Up	0.00436676	0.119109
						1-phosphatidylinositol-4-phosphate 3-kinase activity	7	Up	0.00436968	0.119109
						regulation of homotypic cell-cell adhesion	25	Up	0.00437968	0.119109
						regulation of double-strand break repair	54	Down	0.00441874	0.11969
						syntaxin binding	87	Up	0.00442107	0.11969
						regulation of development, heterochronic	12	Up	0.00443878	0.119897
						N-acetyltransferase activity	79	Down	0.00447534	0.120576
						regulation of fatty acid metabolic process	81	Up	0.00448411	0.120576
						zonula adherens	7	Up	0.00451991	0.121266
						RNA secondary structure unwinding	43	Down	0.00459564	0.123021
						ncRNA export from nucleus	36	Down	0.00462213	0.123318
						macroautophagy	285	Up	0.00462739	0.123318
						epidermal growth factor receptor signaling pathway	127	Up	0.00467075	0.12393
						clathrin-coated pit	67	Up	0.00468555	0.12393
						microbody part	90	Up	0.00470665	0.12393
						peroxisomal part	90	Up	0.00470665	0.12393
						axon development	478	Up	0.00471191	0.12393
						chromatin remodeling	174	Down	0.00471262	0.12393
						lipid phosphorylation	109	Up	0.00473169	0.123959
						asparagine metabolic process	5	Up	0.00473453	0.123959
						peptidyl-lysine modification	371	Down	0.00478192	0.124483
						serine-type carboxypeptidase activity	9	Up	0.00479321	0.124483
						protein methyltransferase activity	87	Down	0.00479548	0.124483
						Rac protein signal transduction	37	Up	0.00479624	0.124483
						regulation of actin polymerization or depolymerization	170	Up	0.00481735	0.124616
						serine-type exopeptidase activity	13	Up	0.00483481	0.124616
						nucleotide-activated protein kinase complex	10	Up	0.00484237	0.124616
						spindle checkpoint	34	Down	0.00484312	0.124616
						nuclear-transcribed mRNA catabolic process	184	Down	0.00489766	0.124708
						positive regulation of glucose import	41	Up	0.00490866	0.124708
						attachment of mitotic spindle microtubules to kinetochore	13	Down	0.00490959	0.124708
						platelet-derived growth factor receptor signaling pathway	50	Up	0.00491527	0.124708
						regulation of neuronal synaptic plasticity	52	Up	0.00492484	0.124708
						presynaptic cytoskeleton	7	Up	0.0049256	0.124708
						modification-dependent protein binding	121	Down	0.00492874	0.124708
						adenosine to inosine editing	5	Down	0.00493026	0.124708
						negative regulation of cAMP-dependent protein kinase activity	8	Up	0.00496907	0.125408
						U2-type catalytic step 2 spliceosome	29	Down	0.00497894	0.125408
						mast cell granule	22	Up	0.0050369	0.126205
						establishment of mitochondrion localization, microtubule-mediated	20	Up	0.00504227	0.126205
						mitochondrion transport along microtubule	20	Up	0.00504227	0.126205
						cerebellar granular layer development	13	Up	0.00507148	0.12667
						regulation of synaptic plasticity	163	Up	0.00509504	0.126993
						histone H4 acetylation	61	Down	0.00512035	0.127358
						negative regulation of mitotic sister chromatid separation	35	Down	0.00513121	0.127363
						nerve growth factor signaling pathway	11	Up	0.00518805	0.128398
						histone acetyltransferase activity (H4-K5 specific)	10	Down	0.00521592	0.128398
						histone acetyltransferase activity (H4-K8 specific)	10	Down	0.00521592	0.128398
						histone acetyltransferase activity (H4-K16 specific)	10	Down	0.00521592	0.128398
						DNA metabolic process	943	Down	0.00530674	0.129857
						CTP biosynthetic process	11	Down	0.00530782	0.129857
						CTP metabolic process	11	Down	0.00530782	0.129857
						Golgi subcompartment	770	Up	0.00531883	0.12986
						pyrimidine-containing compound metabolic process	76	Down	0.00536811	0.130346
						convergent extension involved in organogenesis	6	Down	0.00542829	0.130346
						amyloid-beta complex	11	Up	0.00543157	0.130346
						gamma-catenin binding	11	Up	0.00544569	0.130346
						negative regulation of chromosome segregation	41	Down	0.00544697	0.130346
						positive regulation of neurotransmitter secretion	12	Up	0.00546188	0.130346
						peroxisomal membrane	57	Up	0.00547243	0.130346
						microbody membrane	57	Up	0.00547243	0.130346
						fatty acid oxidation	97	Up	0.00550546	0.130346
						interleukin-6-mediated signaling pathway	17	Up	0.00550601	0.130346
						regulation of cellular response to heat	74	Down	0.00551512	0.130346
						SNARE complex assembly	17	Up	0.00551714	0.130346
						antigen processing and presentation	208	Up	0.00552724	0.130346
						natural killer cell lectin-like receptor binding	7	Up	0.00552847	0.130346
						Ras protein signal transduction	440	Up	0.00554808	0.130346
						ribonucleoprotein complex	702	Down	0.00554848	0.130346
						C21-steroid hormone biosynthetic process	24	Up	0.0055517	0.130346
						intracellular estrogen receptor signaling pathway	53	Down	0.00556908	0.130346
						regulation of timing of cell differentiation	11	Up	0.00557823	0.130346
						endosomal part	473	Up	0.0055829	0.130346
						regulation of hormone biosynthetic process	24	Up	0.00559012	0.130346
						positive regulation of synaptic transmission	142	Up	0.00559307	0.130346
						autophagosome assembly	90	Up	0.00560666	0.130346
						oxo-acid-lyase activity	6	Up	0.00562776	0.130346
						neuron projection guidance	240	Up	0.00562891	0.130346
						face morphogenesis	29	Up	0.00563075	0.130346
						long-chain fatty-acyl-CoA metabolic process	24	Up	0.00563351	0.130346
						proteasome regulatory particle, lid subcomplex	7	Up	0.00567831	0.130776
						trachea development	19	Up	0.00568323	0.130776
						glucose import	75	Up	0.00568498	0.130776
						platelet alpha granule membrane	16	Up	0.00572633	0.131453
						mitophagy	19	Up	0.00573883	0.131453
						'de novo' pyrimidine nucleobase biosynthetic process	6	Down	0.00577606	0.131453
						pyrimidine nucleobase biosynthetic process	6	Down	0.00577606	0.131453
						negative regulation of mitotic nuclear division	48	Down	0.00577733	0.131453
						protein serine/threonine kinase inhibitor activity	31	Up	0.00578047	0.131453
						U2-type spliceosomal complex	57	Down	0.00579325	0.131494
						organelle transport along microtubule	72	Up	0.00582712	0.131528
						exocytosis	832	Up	0.00583853	0.131528
						protein localization to kinetochore	18	Down	0.00584641	0.131528
						cardiac ventricle formation	10	Down	0.0058565	0.131528
						mast cell activation involved in immune response	45	Up	0.00586298	0.131528
						mast cell degranulation	45	Up	0.00586298	0.131528
						histone methylation	129	Down	0.00587187	0.131528
						antigen processing and presentation of peptide antigen via MHC class II	95	Up	0.00588512	0.131578
						lipid oxidation	99	Up	0.00589836	0.131627
						bile acid binding	11	Up	0.00595691	0.132686
						single-stranded DNA-dependent ATPase activity	13	Down	0.00598948	0.132745
						sequestering of extracellular ligand from receptor	8	Up	0.00599271	0.132745
						3'-5' DNA helicase activity	13	Down	0.00599706	0.132745
						DNA-(apurinic or apyrimidinic site) endonuclease activity	12	Down	0.00600406	0.132745
						clathrin-coated endocytic vesicle membrane	38	Up	0.00602465	0.132954
						phosphatidylcholine 1-acylhydrolase activity	9	Up	0.0060663	0.132998
						cellular response to interleukin-6	31	Up	0.00606906	0.132998
						acetyltransferase activity	98	Down	0.00609065	0.132998
						regulation of actin filament length	171	Up	0.00610139	0.132998
						negative regulation of RNA splicing	20	Down	0.00611015	0.132998
						positive regulation of ATP metabolic process	32	Up	0.00611024	0.132998
						lamellipodium assembly	60	Up	0.00613691	0.132998
						maturation of 5.8S rRNA from tricistronic rRNA transcript (SSU-rRNA, 5.8S rRNA, LSU-rRNA)	20	Down	0.00613797	0.132998
						nucleobase-containing compound transport	219	Down	0.00614717	0.132998
						diacylglycerol metabolic process	17	Up	0.00614747	0.132998
						DNA endoreduplication	9	Down	0.00615013	0.132998
						membrane microdomain	300	Up	0.00616778	0.132998
						actin polymerization-dependent cell motility	6	Up	0.00617147	0.132998
						dendrite extension	30	Up	0.00619543	0.133274
						G-quadruplex DNA unwinding	7	Down	0.00623426	0.133446
						regulation of calcineurin-NFAT signaling cascade	17	Up	0.00623694	0.133446
						regulation of calcineurin-mediated signaling	17	Up	0.00623694	0.133446
						neurofilament	8	Up	0.00635792	0.135791
						long-term synaptic potentiation	71	Up	0.00637242	0.135858
						negative regulation of neuron apoptotic process	133	Up	0.00639483	0.136093
						cytochrome-b5 reductase activity, acting on NAD(P)H	7	Up	0.00643027	0.136504
						ncRNA catabolic process	25	Down	0.00643703	0.136504
						Derlin-1 retrotranslocation complex	11	Up	0.00644952	0.136526
						L-ascorbic acid metabolic process	11	Up	0.00647324	0.136786
						regulation of reactive oxygen species metabolic process	155	Up	0.00652379	0.137494
						actin-based cell projection	189	Up	0.00653676	0.137494
						negative regulation of response to drug	25	Up	0.00654611	0.137494
						DNA double-strand break processing	23	Down	0.00656514	0.137494
						regulation of heat generation	13	Up	0.00657349	0.137494
						negative regulation of neuron death	178	Up	0.00657585	0.137494
						neuronal action potential propagation	7	Up	0.00660772	0.137521
						action potential propagation	7	Up	0.00660772	0.137521
						sphingolipid biosynthetic process	91	Up	0.00661788	0.137521
						positive regulation of cell cycle G2/M phase transition	26	Down	0.00663273	0.137521
						kinetochore assembly	15	Down	0.00663991	0.137521
						tRNA transport	33	Down	0.00665764	0.137521
						polyamine transmembrane transport	6	Up	0.00665933	0.137521
						regulation of metalloendopeptidase activity	6	Up	0.0066693	0.137521
						regulation of toll-like receptor 3 signaling pathway	9	Up	0.00671443	0.138199
						cytoplasmic vesicle part	1400	Up	0.00673047	0.138199
						negative regulation of sister chromatid segregation	40	Down	0.0067369	0.138199
						positive regulation of glycolytic process	18	Up	0.00678419	0.138859
						negative regulation of macroautophagy	28	Up	0.00679234	0.138859
						intrinsic component of synaptic vesicle membrane	27	Up	0.00686067	0.139872
						MHC class II protein complex	12	Up	0.00687068	0.139872
						regulation of transcription involved in G1/S transition of mitotic cell cycle	28	Down	0.00689848	0.139872
						regulated exocytosis	719	Up	0.00689967	0.139872
						negative regulation of fatty acid oxidation	9	Up	0.00690048	0.139872
						axon guidance	238	Up	0.00691938	0.140018
						temperature homeostasis	38	Up	0.00695208	0.140167
						nuclear transport	328	Down	0.00695309	0.140167
						cell leading edge	375	Up	0.00696196	0.140167
						mRNA 3'-splice site recognition	6	Down	0.00701794	0.141052
						organelle membrane fusion	153	Up	0.00702958	0.141052
						positive regulation of nucleotide catabolic process	20	Up	0.00708225	0.141635
						microtubule nucleation	24	Down	0.00708432	0.141635
						positive regulation of developmental growth	158	Up	0.00709419	0.141635
						endocardial cushion morphogenesis	29	Up	0.00716743	0.142858
						spliceosomal snRNP complex	59	Down	0.00721212	0.143218
						BLOC complex	18	Up	0.00721392	0.143218
						endodeoxyribonuclease activity	47	Down	0.00722969	0.143218
						membrane raft	299	Up	0.0072342	0.143218
						cellular response to heparin	5	Up	0.00726003	0.143218
						protein localization to chromosome, centromeric region	22	Down	0.00727302	0.143218
						negative regulation of glycoprotein biosynthetic process	11	Up	0.00728629	0.143218
						regulation of sodium ion transport	83	Up	0.00729051	0.143218
						regulation of DNA topoisomerase (ATP-hydrolyzing) activity	6	Down	0.00730543	0.143218
						positive regulation of DNA topoisomerase (ATP-hydrolyzing) activity	6	Down	0.00730543	0.143218
						pyrimidine deoxyribonucleoside monophosphate biosynthetic process	5	Down	0.00732016	0.143221
						interleukin-35-mediated signaling pathway	11	Up	0.00732961	0.143221
						mitogen-activated protein kinase kinase binding	69	Up	0.00737556	0.143884
						antigen processing and presentation of exogenous peptide antigen via MHC class II	92	Up	0.00746182	0.145122
						alpha-N-acetylgalactosaminide alpha-2,6-sialyltransferase activity	6	Up	0.00746333	0.145122
						axon choice point recognition	6	Up	0.0075813	0.146947
						protein polyufmylation	5	Down	0.00761635	0.146947
						protein K69-linked ufmylation	5	Down	0.00761635	0.146947
						regulation of synaptic transmission, glutamatergic	62	Up	0.00761668	0.146947
						SNARE binding	123	Up	0.00762029	0.146947
						DNA topoisomerase binding	5	Down	0.00763767	0.146947
						cardiac muscle cell-cardiac muscle cell adhesion	7	Up	0.007647	0.146947
						low-density lipoprotein particle clearance	33	Up	0.00768421	0.146947
						regulation of synaptic transmission, dopaminergic	16	Up	0.00769508	0.146947
						regulation of steroid hormone biosynthetic process	9	Up	0.00770132	0.146947
						mast cell mediated immunity	46	Up	0.00772902	0.146947
						nuclear ncRNA surveillance	6	Down	0.00772951	0.146947
						nuclear polyadenylation-dependent rRNA catabolic process	6	Down	0.00772951	0.146947
						nuclear polyadenylation-dependent ncRNA catabolic process	6	Down	0.00772951	0.146947
						kinetochore binding	5	Down	0.00777074	0.147496
						mast cell activation	57	Up	0.00780174	0.147849
						ubiquitin recycling	8	Up	0.00782793	0.147902
						positive regulation of steroid metabolic process	22	Up	0.00782931	0.147902
						phosphoprotein binding	75	Up	0.00785752	0.14793
						negative regulation of response to food	12	Up	0.00786794	0.14793
						negative regulation of appetite	12	Up	0.00786794	0.14793
						actin polymerization or depolymerization	191	Up	0.00789771	0.148256
						catecholamine metabolic process	48	Up	0.00798542	0.149432
						catechol-containing compound metabolic process	48	Up	0.00798542	0.149432
						cerebral cortex neuron differentiation	22	Up	0.00800076	0.149485
						Golgi-associated vesicle	162	Up	0.00804515	0.149701
						filopodium tip	17	Up	0.00804597	0.149701
						regulation of DNA endoreduplication	8	Down	0.00805788	0.149701
						DNA ligation	24	Down	0.00807828	0.149701
						phosphatidylinositol 3-kinase regulatory subunit binding	10	Up	0.00809204	0.149701
						mast cell chemotaxis	11	Up	0.00809674	0.149701
						cognition	267	Up	0.00812783	0.149701
						regulation of mitophagy	14	Up	0.00813635	0.149701
						tRNA binding	53	Down	0.00813758	0.149701
						pre-mRNA binding	34	Down	0.00813769	0.149701
						tertiary granule	160	Up	0.0081644	0.149867
						cellular response to metal ion	147	Up	0.00819238	0.149867
						Golgi membrane	684	Up	0.00820046	0.149867
						PDZ domain binding	84	Up	0.00821446	0.149867
						viral gene expression	169	Down	0.00821849	0.149867
						negative regulation of mRNA catabolic process	41	Down	0.00823713	0.149867
						copper ion transmembrane transport	6	Up	0.00824973	0.149867
						copper ion transmembrane transporter activity	6	Up	0.00824973	0.149867
						growth hormone receptor signaling pathway	23	Up	0.00825969	0.149867
						ribosomal small subunit binding	14	Down	0.00828699	0.150004
						DNA replication checkpoint	17	Down	0.00829239	0.150004
						biomineral tissue development	125	Up	0.00833799	0.150453
						preribosome, small subunit precursor	12	Down	0.00834238	0.150453
						post-Golgi vesicle-mediated transport	93	Up	0.00837882	0.150678
						ATPase complex	96	Down	0.00839076	0.150678
						positive regulation of signal transduction by p53 class mediator	18	Up	0.00839272	0.150678
						histone H3 acetylation	57	Down	0.00845732	0.151609
						cellular potassium ion homeostasis	13	Up	0.0085243	0.152581
						viral translation	14	Down	0.00854139	0.152658
						calcium:sodium antiporter activity	6	Up	0.0085715	0.152761
						telomeric DNA binding	35	Down	0.00857271	0.152761
						platelet alpha granule	85	Up	0.00860983	0.153193
						alcohol binding	80	Up	0.00866353	0.15392
						nucleocytoplasmic transport	324	Down	0.00867953	0.153975
						trans-synaptic signaling, modulating synaptic transmission	7	Up	0.00870279	0.154158
						axon cytoplasm	39	Up	0.00876448	0.155021
						establishment of mitochondrion localization	22	Up	0.00878856	0.155217
						chromatin binding	513	Down	0.00882366	0.155296
						platelet-derived growth factor receptor binding	14	Up	0.00882821	0.155296
						learning or memory	233	Up	0.00885029	0.155296
						histone methyltransferase activity (H4-K20 specific)	5	Down	0.00890339	0.155296
						positive regulation of cholesterol metabolic process	6	Up	0.00890541	0.155296
						positive regulation of fatty acid oxidation	15	Up	0.00890833	0.155296
						nucleic acid binding	3703	Down	0.00893181	0.155296
						cell adhesion molecule binding	474	Up	0.00894043	0.155296
						clathrin-sculpted gamma-aminobutyric acid transport vesicle	7	Up	0.00894942	0.155296
						clathrin-sculpted gamma-aminobutyric acid transport vesicle membrane	7	Up	0.00894942	0.155296
						vesicle fusion	149	Up	0.00895131	0.155296
						regulation of mRNA metabolic process	269	Down	0.00897679	0.155296
						regulation of cell cycle arrest	108	Down	0.00897774	0.155296
						negative regulation of insulin-like growth factor receptor signaling pathway	7	Up	0.00898328	0.155296
						regulation of tau-protein kinase activity	6	Up	0.00898816	0.155296
						medium-chain fatty acid-CoA ligase activity	8	Up	0.00906993	0.156257
						decanoate-CoA ligase activity	8	Up	0.00906993	0.156257
						nucleotide-excision repair, DNA duplex unwinding	21	Down	0.00908572	0.156303
						ERBB signaling pathway	149	Up	0.0091191	0.156403
						regulation of vasculogenesis	14	Up	0.00913033	0.156403
						mitotic DNA integrity checkpoint	110	Down	0.00913084	0.156403
						myeloid dendritic cell differentiation	17	Up	0.00918165	0.156908
						synapse part	708	Up	0.00918662	0.156908
						phosphatidylinositol bisphosphate kinase activity	71	Up	0.00924342	0.157653
						Wnt-protein binding	30	Up	0.00926268	0.157756
						cell morphogenesis	967	Up	0.00934767	0.158977
						trachea morphogenesis	11	Up	0.00936262	0.159005
						negative regulation of neural precursor cell proliferation	19	Up	0.00955807	0.161173
						positive regulation of fever generation	7	Up	0.00959062	0.161173
						interleukin-5 secretion	8	Up	0.00960349	0.161173
						regulation of interleukin-5 secretion	8	Up	0.00960349	0.161173
						dystrophin-associated glycoprotein complex	21	Down	0.00960685	0.161173
						glycoprotein complex	21	Down	0.00960685	0.161173
						clathrin-sculpted vesicle	11	Up	0.00960926	0.161173
						organelle membrane contact site	19	Up	0.00962148	0.161173
						negative regulation of mitotic sister chromatid segregation	38	Down	0.0096264	0.161173
						proton-transporting two-sector ATPase complex assembly	13	Up	0.00962969	0.161173
						rDNA binding	10	Down	0.00964583	0.161173
						membrane disassembly	47	Down	0.00966578	0.161173
						nuclear envelope disassembly	47	Down	0.00966578	0.161173
						peptidyl-lysine acetylation	151	Down	0.00970896	0.161667
						intracellular pH reduction	46	Up	0.00975806	0.161743
						integrin binding	116	Up	0.00975845	0.161743
						cellular response to hydroxyurea	8	Down	0.0097594	0.161743
						export across plasma membrane	23	Up	0.00977079	0.161743
						regulation of myotube differentiation	53	Down	0.00978128	0.161743
						calcium-dependent protein kinase activity	11	Up	0.00982531	0.162247
						site of polarized growth	157	Up	0.0100207	0.165245
						galactosylceramide biosynthetic process	5	Up	0.0101251	0.16622
						galactolipid biosynthetic process	5	Up	0.0101251	0.16622
						exonuclease activity, active with either ribo- or deoxyribonucleic acids and producing 5'-phosphomonoesters	48	Down	0.0101341	0.16622
						glycosylceramide metabolic process	17	Up	0.0101448	0.16622
						phosphatidylinositol 3-kinase signaling	124	Up	0.0101701	0.16622
						regulation of vesicle-mediated transport	460	Up	0.010171	0.16622
						apolipoprotein A-I-mediated signaling pathway	5	Up	0.0101773	0.16622
						cell projection morphogenesis	620	Up	0.0101923	0.166238
						negative regulation of vesicle fusion	6	Up	0.0102598	0.166971
						positive regulation of T cell mediated cytotoxicity	15	Up	0.0102677	0.166971
						coronary artery morphogenesis	9	Down	0.0102918	0.166971
						neuron projection morphogenesis	604	Up	0.0102932	0.166971
						cellular response to growth hormone stimulus	24	Up	0.0103261	0.167103
						integral component of synaptic vesicle membrane	18	Up	0.0103302	0.167103
						fatty acid transport	85	Up	0.0103433	0.167103
						positive regulation of aspartic-type endopeptidase activity involved in amyloid precursor protein catabolic process	6	Up	0.0103958	0.167396
						positive regulation of aspartic-type peptidase activity	6	Up	0.0103958	0.167396
						acrosome assembly	13	Up	0.0104158	0.167396
						positive regulation of centrosome cycle	10	Down	0.0104176	0.167396
						mitotic nuclear envelope disassembly	43	Down	0.0104665	0.167662
						negative regulation of amyloid precursor protein biosynthetic process	6	Up	0.010468	0.167662
						GTPase activity	273	Up	0.0104762	0.167662
						myelin maintenance	14	Up	0.010494	0.167722
						pseudopodium organization	16	Up	0.0105578	0.168516
						late endosome	226	Up	0.0106019	0.168994
						regulation of receptor clustering	9	Up	0.0106399	0.169373
						bone mineralization	94	Up	0.0106993	0.170091
						Golgi apparatus part	874	Up	0.0107281	0.170323
						acyl-CoA metabolic process	94	Up	0.0107614	0.170373
						thioester metabolic process	94	Up	0.0107614	0.170373
						plasma membrane bounded cell projection morphogenesis	618	Up	0.0107741	0.170373
						regulation of cellular component size	342	Up	0.0108085	0.170692
						presynaptic active zone cytoplasmic component	9	Up	0.0108242	0.170714
						peptidyl-lysine methylation	114	Down	0.0108401	0.170739
						AP-1 adaptor complex	7	Up	0.0108813	0.171161
						astrocyte projection	11	Up	0.0109751	0.172411
						histone acetylation	140	Down	0.0110131	0.17278
						cellular response to brain-derived neurotrophic factor stimulus	7	Up	0.0110315	0.172842
						cleavage involved in rRNA processing	24	Down	0.011061	0.17302
						sensory perception of pain	92	Up	0.0110864	0.17302
						nuclear replication fork	40	Down	0.0111276	0.17302
						internal peptidyl-lysine acetylation	144	Down	0.0111293	0.17302
						regulation of resting membrane potential	7	Up	0.0111391	0.17302
						regulation of coagulation	81	Up	0.0111469	0.17302
						negative regulation of DNA replication	38	Down	0.011153	0.17302
						cytoplasmic vesicle	2171	Up	0.0111664	0.17302
						pyrimidine deoxyribonucleotide metabolic process	18	Down	0.0111733	0.17302
						mitotic cell cycle checkpoint	162	Down	0.0112186	0.173308
						establishment or maintenance of transmembrane electrochemical gradient	13	Up	0.0112209	0.173308
						DNA secondary structure binding	24	Down	0.0113619	0.175258
						intracellular vesicle	2174	Up	0.0113881	0.175436
						radial glial cell differentiation	12	Up	0.0114592	0.176304
						MPP7-DLG1-LIN7 complex	5	Up	0.0114751	0.176321
						synapse	839	Up	0.0114906	0.176333
						ether lipid metabolic process	8	Up	0.0115522	0.17704
						cerebral cortex cell migration	42	Up	0.0115664	0.17704
						forebrain cell migration	57	Up	0.0115833	0.177072
						DNA replication origin binding	14	Down	0.0116455	0.177587
						diacylglycerol binding	12	Up	0.0116505	0.177587
						positive regulation of mitotic cell cycle spindle assembly checkpoint	7	Down	0.0116616	0.177587
						RNA phosphodiester bond hydrolysis	126	Down	0.0116964	0.177889
						dense core granule exocytosis	6	Up	0.0117162	0.177964
						cell cycle checkpoint	219	Down	0.0117504	0.178257
						monoubiquitinated protein deubiquitination	8	Down	0.0117998	0.178779
						transcription factor activity, RNA polymerase II core promoter sequence-specific binding involved in preinitiation complex assembly	8	Down	0.0119041	0.180131
						positive regulation of steroid biosynthetic process	13	Up	0.011983	0.180352
						cell part morphogenesis	639	Up	0.0119908	0.180352
						protein kinase B signaling	226	Up	0.0120121	0.180352
						positive regulation of receptor recycling	14	Up	0.0120167	0.180352
						regulation of heart rate	91	Up	0.0120552	0.180352
						learning	133	Up	0.0120627	0.180352
						actin cortical patch	7	Up	0.0120888	0.180352
						endocytic patch	7	Up	0.0120888	0.180352
						ammonium ion metabolic process	188	Up	0.0121001	0.180352
						response to monoamine	36	Up	0.0121052	0.180352
						response to catecholamine	36	Up	0.0121052	0.180352
						pyrimidine ribonucleoside metabolic process	28	Down	0.0121106	0.180352
						flotillin complex	9	Up	0.0121214	0.180352
						regulation of actin filament organization	241	Up	0.0121302	0.180352
						low-density lipoprotein particle receptor catabolic process	13	Up	0.0121654	0.180474
						phagolysosome assembly	12	Up	0.0121687	0.180474
						exonucleolytic trimming involved in rRNA processing	7	Down	0.0122485	0.18107
						exonucleolytic trimming to generate mature 3'-end of 5.8S rRNA from tricistronic rRNA transcript (SSU-rRNA, 5.8S rRNA, LSU-rRNA)	7	Down	0.0122485	0.18107
						alternative mRNA splicing, via spliceosome	52	Down	0.0122544	0.18107
						small GTPase mediated signal transduction	551	Up	0.0123435	0.182162
						regulation of pseudopodium assembly	13	Up	0.0123788	0.182382
						nuclear pore	77	Down	0.0124132	0.182382
						negative regulation of response to extracellular stimulus	14	Up	0.0124241	0.182382
						negative regulation of response to nutrient levels	14	Up	0.0124241	0.182382
						basolateral plasma membrane	206	Up	0.0124424	0.182382
						neuron recognition	32	Up	0.0124501	0.182382
						leukocyte degranulation	509	Up	0.0125037	0.182873
						mRNA catabolic process	314	Down	0.0125519	0.182873
						establishment of endothelial intestinal barrier	9	Up	0.0125536	0.182873
						leukocyte mediated cytotoxicity	84	Up	0.0125688	0.182873
						histone H3-K9 methylation	29	Down	0.0125688	0.182873
						dopamine biosynthetic process	12	Up	0.0125819	0.182873
						polyadenylation-dependent snoRNA 3'-end processing	5	Down	0.0125997	0.182873
						melanosome organization	25	Up	0.0126146	0.182873
						Notch signaling involved in heart development	9	Up	0.0126479	0.182873
						positive regulation of cell projection organization	341	Up	0.0126582	0.182873
						regulation of chromatin binding	23	Down	0.012693	0.182873
						Golgi inheritance	14	Up	0.0127192	0.182873
						chromatin DNA binding	98	Down	0.0127192	0.182873
						proton-transporting two-sector ATPase complex, proton-transporting domain	21	Up	0.012721	0.182873
						synaptic vesicle recycling	50	Up	0.0127334	0.182873
						regulation of mitotic nuclear division	154	Down	0.0127652	0.182873
						chromatin organization	730	Down	0.0127683	0.182873
						transition metal ion transport	106	Up	0.0127692	0.182873
						protein localization to cytoplasmic stress granule	7	Down	0.0127893	0.182873
						negative regulation of DNA metabolic process	125	Down	0.012805	0.182873
						cardiac neural crest cell development involved in outflow tract morphogenesis	9	Up	0.0128052	0.182873
						histone lysine methylation	102	Down	0.0128303	0.182905
						mitochondrial translation	127	Down	0.0128381	0.182905
						primary miRNA binding	7	Down	0.0128559	0.182941
						regulation of phosphatidylinositol 3-kinase signaling	95	Up	0.0129188	0.183017
						cellular component morphogenesis	1064	Up	0.0129251	0.183017
						positive regulation of extrinsic apoptotic signaling pathway via death domain receptors	17	Up	0.0129303	0.183017
						regulation of plasma membrane bounded cell projection organization	580	Up	0.0129324	0.183017
						N-acyltransferase activity	94	Down	0.012938	0.183017
						RNA phosphodiester bond hydrolysis, exonucleolytic	36	Down	0.0129793	0.183168
						mRNA cleavage and polyadenylation specificity factor complex	15	Down	0.0129793	0.183168
						regulation of anatomical structure size	469	Up	0.0130057	0.183324
						secretory vesicle	919	Up	0.0130223	0.183342
						viral latency	11	Down	0.0130488	0.183498
						regulation of glucose import	62	Up	0.0130824	0.183753
						regulation of endocytic recycling	9	Up	0.0131135	0.183796
						nucleic acid phosphodiester bond hydrolysis	263	Down	0.0131207	0.183796
						positive regulation of receptor binding	8	Up	0.0131316	0.183796
						growth cone	152	Up	0.0131552	0.183911
						oocyte maturation	22	Down	0.0132585	0.184958
						response to heparin	6	Up	0.0132847	0.184958
						inositol lipid-mediated signaling	152	Up	0.0132879	0.184958
						intraciliary transport particle B	20	Up	0.0133039	0.184958
						phospholipid binding	388	Up	0.0133076	0.184958
						condensed nuclear chromosome	93	Down	0.0133267	0.185008
						positive regulation of transmembrane transport	178	Up	0.0133424	0.185011
						secretory granule membrane	292	Up	0.0134738	0.186411
						regulation of actin filament-based process	359	Up	0.0135028	0.186411
						DNA-templated transcriptional preinitiation complex assembly	43	Down	0.0135097	0.186411
						mammary gland involution	8	Up	0.0135375	0.186411
						RNA binding	1532	Down	0.0135571	0.186411
						regulation of double-strand break repair via nonhomologous end joining	15	Down	0.0135897	0.186411
						endoplasmic reticulum organization	48	Up	0.0136218	0.186411
						Rab GTPase binding	170	Up	0.0136244	0.186411
						regulation of cell projection organization	589	Up	0.0136522	0.186411
						response to interleukin-6	35	Up	0.0136535	0.186411
						phosphatidylinositol 3-kinase activity	76	Up	0.0136733	0.186411
						prespliceosome	21	Down	0.0136783	0.186411
						long-chain fatty acid transport	58	Up	0.0136891	0.186411
						RNA catabolic process	346	Down	0.0137041	0.186411
						endoplasmic reticulum tubular network	20	Up	0.013716	0.186411
						positive regulation of fat cell differentiation	55	Up	0.0137164	0.186411
						Arp2/3 complex-mediated actin nucleation	32	Up	0.0137427	0.186411
						carboxyl-O-methyltransferase activity	7	Up	0.0137477	0.186411
						protein carboxyl O-methyltransferase activity	7	Up	0.0137477	0.186411
						enzyme linked receptor protein signaling pathway	971	Up	0.0137716	0.186411
						neurofilament cytoskeleton organization	7	Up	0.0137795	0.186411
						bounding membrane of organelle	1936	Up	0.0137965	0.186411
						endocrine pancreas development	44	Up	0.0138025	0.186411
						positive regulation of synaptic plasticity	9	Up	0.0138476	0.186535
						intermediate filament bundle assembly	6	Up	0.0138645	0.186535
						regulation of synaptic vesicle cycle	42	Up	0.013872	0.186535
						pronucleus	14	Down	0.0138742	0.186535
						antigen processing and presentation of peptide antigen	176	Up	0.0139195	0.18687
						regulation of neuron projection development	435	Up	0.0139303	0.18687
						DNA damage checkpoint	154	Down	0.0140312	0.187698
						neural precursor cell proliferation	133	Up	0.0140336	0.187698
						long-chain fatty acid-CoA ligase activity	13	Up	0.0140392	0.187698
						positive regulation of synaptic transmission, glutamatergic	27	Up	0.0140867	0.188122
						MAP-kinase scaffold activity	7	Up	0.0141128	0.188259
						nuclear pore outer ring	10	Down	0.0141336	0.188327
						histone H4-K20 trimethylation	6	Down	0.0141666	0.188556
						thrombin-activated receptor signaling pathway	12	Up	0.014201	0.188803
						endosome	841	Up	0.0142379	0.189084
						nuclear pore organization	15	Down	0.0143637	0.19035
						phosphatidylinositol 3-kinase complex	19	Up	0.0143809	0.19035
						phosphatidylinositol kinase activity	48	Up	0.0144021	0.19035
						chromatin	484	Down	0.0144055	0.19035
						phosphatidylinositol phosphate binding	139	Up	0.0144129	0.19035
						positive regulation of cell cycle process	254	Down	0.0144866	0.191112
						sulfide oxidation	5	Up	0.0145558	0.191382
						sulfide oxidation, using sulfide:quinone oxidoreductase	5	Up	0.0145558	0.191382
						positive regulation of cell cycle arrest	84	Down	0.0145611	0.191382
						regulation of nitric oxide mediated signal transduction	6	Up	0.0146217	0.191382
						toll-like receptor 3 signaling pathway	19	Up	0.0146408	0.191382
						taxis	556	Up	0.0146643	0.191382
						heat generation	19	Up	0.0146712	0.191382
						negative regulation of steroid biosynthetic process	23	Up	0.0146747	0.191382
						tertiary granule lumen	54	Up	0.0146763	0.191382
						Sm-like protein family complex	75	Down	0.0147318	0.191382
						regulation of bile acid metabolic process	11	Up	0.0147522	0.191382
						positive regulation of sodium ion transmembrane transporter activity	13	Up	0.0147681	0.191382
						positive regulation of sodium ion transmembrane transport	18	Up	0.0147747	0.191382
						phosphate ion homeostasis	12	Up	0.0147763	0.191382
						divalent inorganic anion homeostasis	12	Up	0.0147763	0.191382
						trivalent inorganic anion homeostasis	12	Up	0.0147763	0.191382
						mitotic metaphase plate congression	43	Down	0.0147796	0.191382
						laminin binding	28	Up	0.0148398	0.191735
						telencephalon cell migration	54	Up	0.0148431	0.191735
						regulation of low-density lipoprotein particle receptor catabolic process	5	Up	0.0149063	0.191735
						proton-transporting V-type ATPase complex	25	Up	0.0149122	0.191735
						methylation	334	Down	0.0149123	0.191735
						mitotic DNA damage checkpoint	104	Down	0.0149126	0.191735
						myeloid leukocyte mediated immunity	521	Up	0.0149273	0.191735
						site of double-strand break	34	Down	0.0149373	0.191735
						store-operated calcium channel activity	10	Up	0.0149515	0.191735
						positive regulation of acute inflammatory response	24	Up	0.0149741	0.19182
						membrane region	311	Up	0.0150922	0.192805
						Cul4B-RING E3 ubiquitin ligase complex	5	Down	0.0151295	0.192805
						neuron projection development	901	Up	0.0151399	0.192805
						phosphatidylinositol-4,5-bisphosphate 3-kinase activity	68	Up	0.0151481	0.192805
						primary miRNA processing	9	Down	0.0151561	0.192805
						attachment of spindle microtubules to kinetochore	33	Down	0.0151631	0.192805
						covalent chromatin modification	444	Down	0.0151757	0.192805
						nuclear polyadenylation-dependent tRNA catabolic process	5	Down	0.0151802	0.192805
						positive regulation of postsynaptic membrane organization	5	Up	0.0152037	0.192898
						nuclear DNA replication	51	Down	0.0152795	0.193441
						P-body	81	Down	0.0152951	0.193441
						regulation of extracellular matrix disassembly	14	Up	0.015298	0.193441
						cell morphogenesis involved in differentiation	683	Up	0.0153113	0.193441
						pseudopodium assembly	15	Up	0.0153578	0.193823
						regulation of cellular amine metabolic process	75	Up	0.0153902	0.194027
						astrocyte differentiation	68	Up	0.0155232	0.195409
						regulation of vascular endothelial growth factor production	32	Up	0.0155441	0.195409
						prostaglandin E receptor activity	6	Up	0.0155489	0.195409
						amino sugar catabolic process	13	Up	0.0155934	0.195762
						response to interleukin-15	14	Up	0.0156355	0.196084
						cell morphogenesis involved in neuron differentiation	549	Up	0.0156637	0.196152
						early endosome	319	Up	0.0156738	0.196152
						chemotaxis	555	Up	0.0157261	0.196407
						positive regulation of protein kinase B signaling	143	Up	0.0157465	0.196407
						copper chaperone activity	5	Up	0.015754	0.196407
						positive regulation of leukocyte mediated cytotoxicity	35	Up	0.0158007	0.196407
						regulation of chromatin silencing	21	Down	0.0158041	0.196407
						positive regulation of hormone metabolic process	13	Up	0.0158146	0.196407
						regulation of sodium ion transmembrane transport	58	Up	0.0158305	0.196407
						glycolipid transport	5	Up	0.0158371	0.196407
						labyrinthine layer blood vessel development	20	Up	0.0158552	0.196407
						pteridine-containing compound biosynthetic process	14	Down	0.0158587	0.196407
						viral transcription	155	Down	0.0159629	0.197493
						galactosidase activity	7	Up	0.0160245	0.19798
						hepatic stellate cell activation	7	Up	0.0160633	0.19798
						regulation of mitotic cell cycle spindle assembly checkpoint	14	Down	0.0160686	0.19798
						regulation of mitotic spindle checkpoint	14	Down	0.0160686	0.19798
						histone H4-K12 acetylation	7	Down	0.0161232	0.198448
						cellular monovalent inorganic cation homeostasis	107	Up	0.0161529	0.198609
						pyrimidine deoxyribonucleoside monophosphate metabolic process	6	Down	0.0161838	0.198784
						cerebellar cortex morphogenesis	30	Up	0.0162612	0.19953
						miRNA metabolic process	21	Down	0.0163308	0.200178
						antigen processing and presentation of exogenous peptide antigen via MHC class I, TAP-dependent	70	Up	0.0164301	0.201189
						deoxyribonucleoside monophosphate biosynthetic process	9	Down	0.0165251	0.202085
						neuron projection terminus	136	Up	0.0165496	0.202085
						DNA binding	2309	Down	0.016554	0.202085
						cell-cell contact zone	68	Up	0.0165732	0.202112
						smooth endoplasmic reticulum membrane	7	Up	0.0166877	0.202854
						smooth endoplasmic reticulum part	7	Up	0.0166877	0.202854
						cardiac conduction system development	13	Down	0.0166988	0.202854
						positive regulation of interleukin-5 secretion	6	Up	0.016702	0.202854
						cyclic nucleotide binding	37	Up	0.0167524	0.203259
						positive regulation of smooth muscle cell proliferation	73	Up	0.0167865	0.203466
						negative regulation of nuclear division	58	Down	0.0168049	0.203482
						membrane raft assembly	10	Up	0.01684	0.203575
						cellular ketone metabolic process	221	Up	0.0168566	0.203575
						mitotic chromosome condensation	16	Down	0.0168767	0.203575
						positive regulation of Ras protein signal transduction	49	Up	0.0169105	0.203575
						positive regulation of protein polymerization	124	Up	0.0169574	0.203575
						cerebral cortex radial glia guided migration	21	Up	0.0169587	0.203575
						telencephalon glial cell migration	21	Up	0.0169587	0.203575
						neuron projection	1163	Up	0.0169642	0.203575
						regulation of blood circulation	273	Up	0.0169804	0.203575
						mitotic G2/M transition checkpoint	30	Down	0.0169838	0.203575
						RNA stabilization	37	Down	0.0170001	0.203575
						histone modification	433	Down	0.0170808	0.203648
						postsynaptic endocytic zone	7	Up	0.0170882	0.203648
						regulation of RNA splicing	108	Down	0.0170971	0.203648
						positive regulation of hormone biosynthetic process	10	Up	0.0171194	0.203648
						cardiac chamber formation	12	Down	0.0171269	0.203648
						lamellipodium organization	78	Up	0.0171285	0.203648
						positive regulation of cytoplasmic mRNA processing body assembly	5	Down	0.0171361	0.203648
						insulin-responsive compartment	6	Up	0.0171426	0.203648
						actin filament binding	168	Up	0.0171892	0.203858
						regulation of extent of cell growth	96	Up	0.0171945	0.203858
						fascia adherens	10	Up	0.0172464	0.20427
						cell-cell adhesion mediator activity	31	Up	0.0172936	0.204576
						negative regulation of mitochondrial outer membrane permeabilization involved in apoptotic signaling pathway	7	Up	0.0173065	0.204576
						site of DNA damage	37	Down	0.0173441	0.204685
						intracellular sterol transport	19	Up	0.0173671	0.204685
						intracellular cholesterol transport	19	Up	0.0173671	0.204685
						signal transduction involved in cell cycle checkpoint	76	Down	0.0173928	0.204737
						membrane biogenesis	33	Up	0.0174058	0.204737
						regulation of cardiac conduction	69	Up	0.0174617	0.205192
						double-strand break repair	202	Down	0.0175436	0.205951
						immunoglobulin complex	11	Down	0.0175868	0.206141
						interleukin-13 production	23	Up	0.0176105	0.206141
						body morphogenesis	47	Up	0.0176115	0.206141
						phenol-containing compound metabolic process	88	Up	0.0176587	0.20636
						regulation of penile erection	6	Up	0.0176648	0.20636
						transforming growth factor beta1 production	10	Up	0.0177353	0.206736
						regulation of transforming growth factor beta1 production	10	Up	0.0177353	0.206736
						pH reduction	47	Up	0.017749	0.206736
						protein-DNA complex subunit organization	243	Down	0.0177828	0.206929
						cerebral cortex tangential migration	8	Up	0.0178428	0.207341
						cell-cell adherens junction	109	Up	0.0178793	0.207341
						negative regulation of neuron projection development	132	Up	0.017886	0.207341
						Golgi apparatus	1413	Up	0.0179018	0.207341
						regulation of cell adhesion molecule production	5	Up	0.0179051	0.207341
						regulation of body fluid levels	477	Up	0.0179764	0.20781
						ribosome biogenesis	301	Down	0.0179804	0.20781
						mRNA binding	192	Down	0.0180158	0.208018
						sodium ion export across plasma membrane	15	Up	0.0181852	0.209621
						zymogen activation	49	Up	0.0181898	0.209621
						U6 snRNP	7	Down	0.0182309	0.209755
						activation of cysteine-type endopeptidase activity	13	Up	0.0182365	0.209755
						cAMP-dependent protein kinase complex	8	Up	0.0182931	0.210204
						early endosome membrane	127	Up	0.0183195	0.210305
						carnitine shuttle	10	Up	0.0184497	0.211595
						positive regulation of chromatin binding	13	Down	0.01851	0.211795
						regulation of skeletal muscle fiber development	11	Down	0.0185128	0.211795
						phosphatidylinositol-mediated signaling	149	Up	0.0185465	0.211795
						amyloid fibril formation	14	Up	0.0185493	0.211795
						negative regulation of RNA catabolic process	46	Down	0.0185557	0.211795
						polyamine transport	7	Up	0.0185839	0.211812
						cellular pigmentation	51	Up	0.0185928	0.211812
						dUMP metabolic process	5	Down	0.018778	0.213469
						protein sumoylation	90	Down	0.018779	0.213469
						cell-cell junction	425	Up	0.0187918	0.213469
						platelet aggregation	53	Up	0.0188486	0.21373
						fever generation	11	Up	0.0188506	0.21373
						snRNA processing	25	Down	0.0188858	0.213904
						enhancer sequence-specific DNA binding	90	Down	0.0189018	0.213904
						regulation of interleukin-13 production	21	Up	0.0189433	0.214062
						ADP transport	10	Up	0.0189696	0.214062
						ADP transmembrane transporter activity	10	Up	0.0189696	0.214062
						protein phosphatase 2B binding	7	Up	0.0190305	0.214547
						negative regulation of metallopeptidase activity	6	Up	0.0191253	0.215273
						pyrimidine deoxyribonucleotide biosynthetic process	8	Down	0.0191377	0.215273
						endothelial cell development	54	Up	0.0191535	0.215273
						catalytic activity, acting on RNA	341	Down	0.019167	0.215273
						negative regulation of DNA-dependent DNA replication	21	Down	0.0192271	0.215744
						actin filament organization	370	Up	0.0192539	0.215843
						nucleoside biosynthetic process	44	Down	0.0192737	0.215862
						sugar transmembrane transporter activity	26	Up	0.0193977	0.216893
						INO80-type complex	23	Down	0.0194078	0.216893
						negative regulation of mRNA processing	26	Down	0.0194203	0.216893
						dendritic transport	5	Up	0.0194595	0.216925
						anterograde dendritic transport	5	Up	0.0194595	0.216925
						positive regulation of homotypic cell-cell adhesion	6	Up	0.0194847	0.217004
						vacuole organization	153	Up	0.0195431	0.217451
						negative regulation of myotube differentiation	15	Down	0.0196048	0.217934
						NADP-retinol dehydrogenase activity	7	Up	0.0196349	0.218067
						unconventional myosin complex	10	Up	0.0196724	0.21828
						ephrin receptor signaling pathway	86	Up	0.0197286	0.218413
						amino acid:sodium symporter activity	17	Down	0.0197351	0.218413
						phospholipid catabolic process	34	Up	0.0197393	0.218413
						fibroblast growth factor binding	23	Up	0.0197582	0.21842
						phospholipid biosynthetic process	272	Up	0.0198135	0.218549
						regulation of long-term neuronal synaptic plasticity	26	Up	0.019817	0.218549
						DNA topoisomerase activity	7	Down	0.0198581	0.218549
						peroxisome	127	Up	0.0198615	0.218549
						microbody	127	Up	0.0198615	0.218549
						positive regulation of phospholipase A2 activity	6	Up	0.0199139	0.218854
						positive regulation of epithelial to mesenchymal transition	45	Up	0.0199517	0.218854
						free ubiquitin chain polymerization	6	Up	0.0199779	0.218854
						sperm fibrous sheath	6	Up	0.0199792	0.218854
						neuron projection extension	145	Up	0.019992	0.218854
						cis-Golgi network	48	Up	0.0200389	0.218854
						cuprous ion binding	6	Up	0.0200513	0.218854
						protein ufmylation	6	Down	0.0200693	0.218854
						synaptic transmission, glutamatergic	88	Up	0.0200826	0.218854
						regulation of neurotransmitter secretion	52	Up	0.0201001	0.218854
						ARF protein signal transduction	42	Up	0.0201267	0.218854
						regulation of ARF protein signal transduction	42	Up	0.0201267	0.218854
						histone H3-K9 trimethylation	14	Down	0.0201286	0.218854
						CRD-mediated mRNA stability complex	6	Down	0.0201457	0.218854
						proton-exporting ATPase activity	29	Up	0.0202357	0.219508
						pyrimidine nucleoside metabolic process	43	Down	0.0202608	0.219508
						plasma membrane raft	97	Up	0.0202658	0.219508
						calcium channel regulator activity	33	Up	0.0202796	0.219508
						cytoskeleton of presynaptic active zone	6	Up	0.0203468	0.220037
						sodium ion transmembrane transport	140	Up	0.0203908	0.220175
						phosphatidylinositol phosphate kinase activity	16	Up	0.0204237	0.220175
						5'-deoxyribose-5-phosphate lyase activity	5	Down	0.0204383	0.220175
						regulation of cell maturation	20	Down	0.0204444	0.220175
						positive regulation of heat generation	11	Up	0.0204621	0.220175
						magnesium ion homeostasis	10	Up	0.0204703	0.220175
						micro-ribonucleoprotein complex	9	Down	0.02052	0.220511
						phosphatidylinositol bisphosphate binding	92	Up	0.0206148	0.221258
						BBSome	9	Up	0.0206266	0.221258
						vesicle transport along microtubule	39	Up	0.0206638	0.221459
						positive regulation of neuron differentiation	328	Up	0.0207254	0.221895
						negative regulation of steroid metabolic process	24	Up	0.0207417	0.221895
						mRNA stabilization	34	Down	0.0208323	0.222525
						axonogenesis involved in innervation	5	Up	0.0208379	0.222525
						nuclear chromatin	322	Down	0.0208807	0.222784
						internal protein amino acid acetylation	150	Down	0.020965	0.223439
						phosphatidylinositol metabolic process	207	Up	0.0209959	0.223439
						positive regulation of supramolecular fiber organization	185	Up	0.0209983	0.223439
						nuclear membrane organization	6	Down	0.0210395	0.223678
						actin filament polymerization	166	Up	0.0210933	0.224042
						nuclear division	392	Down	0.0211113	0.224042
						tetrahydrofolate interconversion	9	Down	0.0211424	0.224174
						apical junction complex	133	Up	0.0211815	0.224202
						white fat cell differentiation	13	Down	0.0211827	0.224202
						vesicle cytoskeletal trafficking	47	Up	0.0212146	0.224237
						regulation of actin filament polymerization	153	Up	0.0212329	0.224237
						microvillus	79	Up	0.0212423	0.224237
						regulation of phospholipase A2 activity	9	Up	0.0212744	0.224378
						lysosome localization	66	Up	0.0213348	0.224815
						regulation of hepatic stellate cell activation	6	Up	0.0213828	0.224843
						cellular response to DNA damage stimulus	778	Down	0.021407	0.224843
						positive regulation of cellular component movement	457	Up	0.0214074	0.224843
						guanyl nucleotide binding	360	Up	0.0214228	0.224843
						ribonucleoside biosynthetic process	37	Down	0.0214455	0.224843
						phosphatidylinositol phospholipase C activity	26	Up	0.0214585	0.224843
						regulation of chromosome organization	299	Down	0.0214731	0.224843
						ephrin receptor activity	19	Up	0.0214881	0.224843
						negative regulation of substrate adhesion-dependent cell spreading	13	Down	0.021554	0.225334
						gastro-intestinal system smooth muscle contraction	12	Up	0.0215727	0.225334
						negative regulation of blood pressure	42	Up	0.0215974	0.225383
						regulation of B cell differentiation	28	Down	0.0216151	0.225383
						phospholipid metabolic process	443	Up	0.0216536	0.225587
						ceramide biosynthetic process	50	Up	0.0217211	0.225879
						endosome transport via multivesicular body sorting pathway	20	Up	0.0217335	0.225879
						rRNA metabolic process	267	Down	0.0217509	0.225879
						negative regulation of oligodendrocyte differentiation	12	Up	0.0217573	0.225879
						myeloid cell activation involved in immune response	517	Up	0.0218353	0.226418
						organelle fusion	177	Up	0.0218472	0.226418
						transmembrane receptor protein tyrosine kinase adaptor activity	11	Up	0.0219021	0.226648
						ATP-dependent chromatin remodeling	69	Down	0.0219074	0.226648
						vesicle targeting, to, from or within Golgi	70	Up	0.0219661	0.227059
						cellular hormone metabolic process	102	Up	0.0220045	0.227259
						regulation of cell cycle phase transition	410	Down	0.022108	0.22801
						heterochromatin	71	Down	0.0221321	0.22801
						regulation of synaptic transmission, GABAergic	30	Up	0.0221344	0.22801
						microtubule-based movement	297	Up	0.022171	0.228189
						regulation of actin cytoskeleton organization	316	Up	0.0221925	0.228214
						regulation of hydrogen peroxide metabolic process	14	Up	0.022222	0.228321
						developmental cell growth	190	Up	0.0222623	0.228355
						glomerular visceral epithelial cell development	11	Up	0.0222636	0.228355
						regulation of glucose import in response to insulin stimulus	20	Up	0.0223129	0.228664
						positive regulation of epithelial cell proliferation involved in lung morphogenesis	6	Down	0.022346	0.228807
						carnitine metabolic process	13	Up	0.0223659	0.228815
						positive regulation of action potential	9	Up	0.0223976	0.228942
						lipid biosynthetic process	657	Up	0.0225029	0.229652
						protein acetylation	179	Down	0.022511	0.229652
						ATP transmembrane transporter activity	9	Up	0.0225247	0.229652
						endoplasmic reticulum tubular network membrane	5	Up	0.0225788	0.230007
						macromolecule methylation	278	Down	0.0227025	0.230266
						response to insulin	247	Up	0.0227174	0.230266
						NuA4 histone acetyltransferase complex	18	Down	0.0227257	0.230266
						H4/H2A histone acetyltransferase complex	18	Down	0.0227257	0.230266
						ribosomal large subunit biogenesis	64	Down	0.0227523	0.230266
						ATPase activity, coupled to transmembrane movement of ions, rotational mechanism	32	Up	0.0227538	0.230266
						chromatin assembly or disassembly	155	Down	0.0227766	0.230266
						response to cold	47	Up	0.0228147	0.230266
						regulation of action potential	45	Up	0.0228185	0.230266
						negative regulation of Notch signaling pathway	40	Up	0.0228458	0.230266
						negative regulation of autophagosome assembly	11	Up	0.0228516	0.230266
						actin filament network formation	10	Up	0.0228589	0.230266
						regulation of protein depolymerization	77	Up	0.022925	0.230266
						vesicle-mediated transport	1857	Up	0.0229375	0.230266
						renal filtration cell differentiation	18	Up	0.0229393	0.230266
						glomerular visceral epithelial cell differentiation	18	Up	0.0229393	0.230266
						lipid binding	660	Up	0.0229573	0.230266
						negative regulation of translation in response to stress	6	Up	0.0229687	0.230266
						regulation of cellular component movement	859	Up	0.0229707	0.230266
						nuclear periphery	126	Down	0.0230105	0.230472
						protein localization to membrane raft	9	Up	0.0231422	0.231281
						nucleoplasm part	1043	Down	0.0231515	0.231281
						AMP binding	10	Up	0.0231562	0.231281
						terpenoid catabolic process	5	Up	0.0231688	0.231281
						regulation of supramolecular fiber organization	315	Up	0.0232308	0.231528
						transcription corepressor binding	11	Down	0.0232531	0.231528
						regulation of DNA-dependent DNA replication initiation	6	Down	0.0232612	0.231528
						organelle subcompartment	1549	Up	0.0233534	0.231528
						regulation of heart contraction	227	Up	0.0233568	0.231528
						positive regulation of neuron projection development	250	Up	0.0233831	0.231528
						porphyrin-containing compound catabolic process	6	Up	0.0234262	0.231528
						tetrapyrrole catabolic process	6	Up	0.0234262	0.231528
						heme catabolic process	6	Up	0.0234262	0.231528
						pigment catabolic process	6	Up	0.0234262	0.231528
						movement of cell or subcellular component	1857	Up	0.0234482	0.231528
						response to metal ion	321	Up	0.0234636	0.231528
						cytoplasmic sequestering of transcription factor	17	Down	0.0234718	0.231528
						rRNA processing	235	Down	0.0234798	0.231528
						negative regulation of mitophagy	6	Up	0.0234844	0.231528
						positive regulation of collateral sprouting	9	Up	0.0235532	0.232014
						regulation of leukocyte mediated cytotoxicity	57	Up	0.0235804	0.232091
						phosphatidylinositol biosynthetic process	138	Up	0.0236032	0.232124
						response to laminar fluid shear stress	14	Up	0.0236832	0.232389
						brown fat cell differentiation	38	Up	0.0236856	0.232389
						cerebellar cortex formation	20	Up	0.0236885	0.232389
						regulation of lysosomal lumen pH	11	Down	0.0237272	0.232577
						response to anticoagulant	7	Up	0.0237651	0.232638
						JAK-STAT cascade involved in growth hormone signaling pathway	15	Up	0.0237723	0.232638
						regulation of sprouting angiogenesis	60	Up	0.0238529	0.233235
						endocardial cushion development	39	Up	0.0239012	0.233516
						mitochondrial gene expression	152	Down	0.0240243	0.233692
						pre-mRNA cleavage required for polyadenylation	11	Down	0.024078	0.233692
						serine C-palmitoyltransferase activity	5	Up	0.0240822	0.233692
						C-palmitoyltransferase activity	5	Up	0.0240822	0.233692
						female meiotic nuclear division	24	Down	0.0241006	0.233692
						dendrite	535	Up	0.0241228	0.233692
						regulation of neuron death	269	Up	0.0241477	0.233692
						phospholipase C activity	29	Up	0.0241958	0.233692
						clathrin light chain binding	7	Up	0.0242295	0.233692
						sialylation	20	Up	0.0242302	0.233692
						sialyltransferase activity	20	Up	0.0242302	0.233692
						3'-5'-exoribonuclease activity	31	Down	0.0242318	0.233692
						tRNA metabolic process	178	Down	0.0242435	0.233692
						cytoplasmic mRNA processing body assembly	20	Down	0.0242493	0.233692
						guanyl ribonucleotide binding	359	Up	0.0242541	0.233692
						dendritic tree	536	Up	0.0242653	0.233692
						positive regulation of sterol transport	20	Up	0.0242847	0.233692
						positive regulation of cholesterol transport	20	Up	0.0242847	0.233692
						positive regulation of neurogenesis	415	Up	0.0242912	0.233692
						regulation of glycoprotein biosynthetic process	36	Up	0.024379	0.234292
						regulation of neuron differentiation	579	Up	0.0243976	0.234292
						cadherin binding	311	Up	0.0244124	0.234292
						alcohol dehydrogenase (NADP+) activity	18	Up	0.0244452	0.2343
						positive regulation of sister chromatid cohesion	10	Down	0.0244524	0.2343
						phosphatidylinositol-3,5-bisphosphate 5-phosphatase activity	5	Up	0.0245152	0.234713
						antigen processing and presentation of exogenous peptide antigen via MHC class I	72	Up	0.0246042	0.235376
						wound healing	510	Up	0.0246507	0.235632
						exoribonuclease activity	34	Down	0.0247318	0.236218
						limbic system development	100	Up	0.024755	0.236251
						histone H4-K16 acetylation	18	Down	0.0248327	0.236284
						bHLH transcription factor binding	26	Down	0.0248492	0.236284
						copulation	19	Up	0.0248661	0.236284
						regulation of DNA repair	95	Down	0.0248665	0.236284
						cell surface receptor signaling pathway involved in heart development	25	Up	0.0248739	0.236284
						RNA polymerase II transcriptional preinitiation complex assembly	32	Down	0.0248772	0.236284
						regulation of neural precursor cell proliferation	75	Up	0.0249288	0.236519
						G1 DNA damage checkpoint	70	Down	0.0249416	0.236519
						secretion by cell	1391	Up	0.0250068	0.23695
						nucleotide-excision repair, DNA damage recognition	23	Down	0.0250884	0.237534
						negative regulation of neuron differentiation	197	Up	0.0251404	0.237838
						DNA ligation involved in DNA repair	12	Down	0.0251835	0.237994
						apicolateral plasma membrane	19	Up	0.0251968	0.237994
						kinesin binding	40	Up	0.025237	0.238186
						interleukin-15-mediated signaling pathway	13	Up	0.025323	0.238503
						cellular response to interleukin-15	13	Up	0.025323	0.238503
						acid secretion	109	Up	0.0253306	0.238503
						protein demannosylation	23	Up	0.0254343	0.238712
						protein alpha-1,2-demannosylation	23	Up	0.0254343	0.238712
						signal transduction involved in DNA integrity checkpoint	75	Down	0.0254457	0.238712
						signal transduction involved in DNA damage checkpoint	75	Down	0.0254457	0.238712
						cellular response to insulin stimulus	194	Up	0.025466	0.238712
						secretion	1515	Up	0.0254728	0.238712
						positive regulation of protein binding	84	Up	0.0254979	0.23876
						DNA replication preinitiation complex	5	Down	0.0255213	0.238792
						NURF complex	6	Down	0.0255553	0.238885
						death receptor binding	16	Down	0.0255838	0.238885
						epithelial cell development	198	Up	0.0255913	0.238885
						regulation of xenophagy	6	Up	0.025651	0.239069
						positive regulation of xenophagy	6	Up	0.025651	0.239069
						vacuolar part	542	Up	0.0257077	0.239125
						pulmonary valve development	12	Up	0.0257724	0.239125
						pulmonary valve morphogenesis	12	Up	0.0257724	0.239125
						regulation of NK T cell differentiation	6	Up	0.0257882	0.239125
						cellular response to peptide hormone stimulus	303	Up	0.0258625	0.239125
						regulation of collateral sprouting	18	Up	0.0258843	0.239125
						positive regulation of blood vessel diameter	55	Up	0.0258993	0.239125
						modulation of chemical synaptic transmission	321	Up	0.0259124	0.239125
						regulation of trans-synaptic signaling	321	Up	0.0259124	0.239125
						negative regulation of glycoprotein metabolic process	14	Up	0.0259134	0.239125
						histone methyltransferase activity (H3-K4 specific)	17	Down	0.0259178	0.239125
						regulation of metallopeptidase activity	13	Up	0.0259322	0.239125
						positive regulation of cell motility	446	Up	0.0259561	0.239125
						neuron migration	137	Up	0.0259782	0.239125
						Schwann cell proliferation	7	Down	0.0259911	0.239125
						phosphatidylinositol binding	225	Up	0.026016	0.239125
						regulation of cytokine production involved in immune response	62	Up	0.0260173	0.239125
						myeloid leukocyte activation	596	Up	0.0260176	0.239125
						vacuolar membrane	396	Up	0.0260433	0.239178
						cardiac epithelial to mesenchymal transition	31	Up	0.0260655	0.239197
						synaptic vesicle priming	14	Up	0.0260983	0.239315
						RNA polymerase II transcription coactivator activity	43	Down	0.0261571	0.239561
						positive regulation of receptor clustering	5	Up	0.0261653	0.239561
						penile erection	8	Up	0.0261884	0.239588
						cellular transition metal ion homeostasis	108	Up	0.0262475	0.239946
						mRNA cleavage factor complex	17	Down	0.0263636	0.240808
						smooth muscle contraction	99	Up	0.0263822	0.240808
						negative regulation of non-canonical Wnt signaling pathway	6	Up	0.0265217	0.241795
						apoptotic chromosome condensation	5	Down	0.0265308	0.241795
						regulation of sequestering of zinc ion	10	Up	0.0265653	0.241807
						HOPS complex	14	Up	0.0265846	0.241807
						pigment granule organization	26	Up	0.0266066	0.241807
						transcription coactivator activity	308	Down	0.0266132	0.241807
						cholesterol binding	44	Up	0.0266816	0.242023
						dendritic spine	148	Up	0.02671	0.242023
						fatty-acyl-CoA binding	18	Up	0.0267917	0.242023
						regulation of neuron projection arborization	7	Down	0.0267924	0.242023
						positive regulation of neuron projection arborization	7	Down	0.0267924	0.242023
						spliceosomal snRNP assembly	36	Down	0.0268055	0.242023
						regulation of cell cycle checkpoint	31	Down	0.0268083	0.242023
						positive regulation of cell migration	434	Up	0.0268158	0.242023
						neuronal dense core vesicle exocytosis	5	Up	0.0268396	0.242023
						presynaptic dense core vesicle exocytosis	5	Up	0.0268396	0.242023
						mRNA cis splicing, via spliceosome	17	Down	0.0268811	0.242214
						plasma membrane region	1038	Up	0.0269259	0.242435
						neuron spine	150	Up	0.0271042	0.243856
						U6 snRNA binding	9	Down	0.0272234	0.244744
						regulation of macroautophagy	160	Up	0.0272799	0.244896
						protein phosphatase type 2A complex	20	Up	0.0272996	0.244896
						positive regulation of fibroblast growth factor receptor signaling pathway	6	Up	0.0273019	0.244896
						cellular response to peptide	343	Up	0.0273561	0.244924
						glutamine family amino acid catabolic process	28	Up	0.0273827	0.244924
						protein localization to basolateral plasma membrane	7	Up	0.0273893	0.244924
						synaptic vesicle uncoating	5	Up	0.0274075	0.244924
						clathrin coat disassembly	5	Up	0.0274075	0.244924
						phosphatidylinositol 3-kinase regulator activity	9	Up	0.0274499	0.244951
						inositol 1,3,4,5 tetrakisphosphate binding	5	Up	0.0274516	0.244951
						organelle inheritance	15	Up	0.0274817	0.245017
						insulin receptor substrate binding	11	Up	0.0275226	0.245017
						mitochondrial translational elongation	85	Down	0.0275271	0.245017
						amyloid-beta binding	53	Up	0.0275569	0.245017
						nucleobase biosynthetic process	20	Down	0.0275807	0.245017
						mitotic sister chromatid cohesion	24	Down	0.0275821	0.245017
						regulation of lipid biosynthetic process	160	Up	0.0277017	0.245896
						cytoskeletal protein binding	884	Up	0.0277283	0.24595
						cell junction maintenance	12	Up	0.0277783	0.24621
						cerebellar cortex development	47	Up	0.0278227	0.246396
						lateral sprouting from an epithelium	13	Down	0.0278406	0.246396
						histone deubiquitination	22	Down	0.0278773	0.246459
						positive regulation of nervous system development	472	Up	0.0279071	0.246459
						intraciliary transport particle	30	Up	0.0279096	0.246459
						platelet degranulation	122	Up	0.0279943	0.247025
						positive regulation of locomotion	475	Up	0.0280517	0.247348
						hindbrain radial glia guided cell migration	10	Up	0.028112	0.247697
						RNA modification	138	Down	0.0281552	0.247895
						regulation of mitotic recombination	5	Down	0.0281986	0.248093
						regulation of synaptic vesicle transport	27	Up	0.0283656	0.249352
						adult locomotory behavior	77	Up	0.0283834	0.249352
						basal lamina	20	Up	0.0284712	0.24994
