# Supplementary material for: Class I HDAC inhibition reduces DNA damage repair capacity of MYC-amplified medulloblastoma cells
Source: J Neurooncol. 2023 Oct 3;164(3):617–32. doi: 10.1007/s11060-023-04445-w (PMC10589189; doi:10.1007/s11060-023-04445-w)
Supplement: Supplementary file 7 — Supplementary file7 (XLSX 10 KB) [file 11060_2023_4445_MOESM7_ESM.xlsx]

## Sheet: Tabelle1
S6_drugs_for_synergy_testing
compound	drug target	previously described effects	observed effects of eninostat treatment on GEP
idasanutlin	Mdm2	reactivation of p53	depletion of p53 regulating gene sets and signaling pathways
olaparib	PARP1/2	impaired DD repair	depletion of DD signalling and -repair gene sets
		PARP-trapping induced cytotoxicity
ribociclib	CDK4/6	interruption of aberrant cell cycle progression	depletion of cell cycle associated gene sets
			decreased G1/S specific transcription
			decreased expression of E2F target genes
selinexor	CRM1	nucleocytoplasmatic redistribution of tumor suppressor genes and oncogenes	depletion of mRNA export gene sets
		mRNA transport	depletion of cytokinesis/mitosis gene sets
		mitotic spindle destabilization
vinblastine	microtubule disruptiion	destabilization of mitotic processes	increased endo-lysosomal pathway activity
			inhibited cytokinesis
